# Supplementary material for: Effects of massive transfusion (10-20 litres) versus ultramassive transfusion (≥20 litres) on mortality in adult liver transplant recipients: A propensity-score matched study
Source: PLoS One. 2026 May 21;21(5):e0349795. doi: 10.1371/journal.pone.0349795 (PMC13193539; doi:10.1371/journal.pone.0349795)
Supplement: S1 File — (XLSX) [file pone.0349795.s018.xlsx]

## Sheet: Sheet1
Case no.	Sex	Height	Weight	Tx Year	Transplant_Indication	Disease1	Disease2	Disease3	Disease4	Disease1Category	Disease2Category	Disease3Category	DiseaseAlcohol	DiseaseAutoimmune	DiseaseFulminantHepaticFailure	DiseaseHepatitisB	DiseaseHepatitisC	DiseaseHepatocellularCarcinoma	DiseaseMetabolic	DiseaseNASH	DiseaseOther	DiseasePrimaryBiliaryCirrhosis	DiseasePrimarySclerosingCholangitis	MELD	MELD-Na	MELD3	GEMA	GEMA-Na	BaselineAlbumin	BaselineALP	BaselineALT	BaselineHb	BaselinePlats	BaselinePT	BaselineINR	BaselineAPTT	BaselineAscitesCalc	BaselineAST	BaselineBilirubin	BaselineCa	BaselineCl	BaselineCreatinine	BaselineeGFR	BaselineFibrinogenClauss	BaselineGGT	BaselineGlucose	BaselineK	BaselineMg	BaselineNa
1	Female	154	55	2009	Fulminant hepatic failure	07 AHN: Unspecified	10 Cirrhosis: HBsAg+, Chronic active post Tx			Fulminant hepatic failure	Hepatitis B		0	0	1	1	0	0	0	0	0	0	0	21	28	25.4789	22	23.66	36	137	83	75	64	17	1.5	34	1	515	268	2.37	120	76	90	0.6	54		4.2	1.42	132
2	Male	172	63.5	2009	Liver Transpalnt Secondary Biliary Cirrhosis	52 LTx (Secondary Biliary Cirrhosis)	11 Cirrhosis: Hepatitis C, Chronic Active Hepatitis C	61 PLM: Hepatoma Found incidentally on explant		Liver Transpalnt Secondary Biliary Cirrhosis	Hepatitis C		0	0	0	0	1	0	0	0	1	0	0	21.5081		23.5081	21	23.7	28	1386	94	107	96				1	118	500		101	103	60		521	4.7	3.8		135
3	Female	167	83.4	2009	Liver Transplant HAT	50 LTX HAT	25 Primary Sclerosing Cholangitis			Liver Transplant HAT	Primary sclerosing cholangitis		0	0	0	0	0	0	0	0	1	0	1	21	23	25.8305	25.4788	26.9309	24	349	171	76	39	13	1.2	29	1		421	2.6	99	91			158	4.7	4	0.92	136
4	Male	183	85.7	2009	Sarcoidosis	48 Other (sarcoidosis)	00 Hep BcAb Positive/ HepBsAg & HepBsAb Neg			Sarcoidosis			0	0	0	0	0	0	0	0	1	0	0	21	21	21.759	23.7424	23.7424	27	130	8	100	28	14	1.3	33	1		159	2.39	108	123			101	9.1	3.7	0.69	140
5	Male	168.5	68.6	2009	Fulminant hepatic failure	03 AHN: HBsAg+				Fulminant hepatic failure			0	0	1	0	0	0	0	0	0	0	0	39	39	34.11	34.9926	34.4919	36	179	34	84	98	26	2.2	43	1		496	2.24	109	250	67	1	29	5.8	4.9	1.1	144
6	Female	163	84.5	2009	Primary biliary cirrhosis	24 Primary Biliary Cirrhosis				Primary biliary cirrhosis			0	0	0	0	0	0	0	0	0	1	0	19.6434		21.6434	22.1661	24.8412	23	256	76	118	59	14	1.3	37	0		92	2.22	104	103		3.5	149	3.9	4.4		134
7	Male	184	87.7	2009	Hepatocellular carcinoma	39 PLM: Hepatoma assoc. with other liver disease	15 Cirrhosis: Alcoholic (Laennec's)	28 MetDis: Haemochromatosis		Hepatocellular carcinoma	Alcohol	Metabolic	1	0	0	0	0	1	1	0	0	0	0	9	12	10.4999	10.4374	13.3937	28	126	50	113	72	14	1.3	36	0		15	2.19	105	68			96	6.1	4	0.88	136
8	Male	178.5	83	2010	Fulminant hepatic failure	03 AHN: HBsAg+				Fulminant hepatic failure			0	0	1	0	0	0	0	0	0	0	0	35	35	32.6987	32.5438	31.6117	32	200	2054	99	45	28	2.3	49	1	189	383	2.33	111	202		1.1	49	5.5	4.6	0.84	145
9	Male	174	72.2	2010	Hepatitis C	11 Cirrhosis: Hepatitis C, Chronic Active Hepatitis C	59 Hep BcAB & Heb BsAB Postive/HepBsAG neg			Hepatitis C			0	0	0	0	1	0	0	0	1	0	0	17	22	19.6491	21.448	25.6222	45	67	33	73	44	16	1.5	55	1		63	2.23	104	106		1.6	17	4.8	4.5		131
10	Male	178	104.5	2010	Hepatocellular carcinoma	38 PLM: Hepatoma associated with Hepatitis	11 Cirrhosis: Hepatitis C, Chronic Active Hepatitis C	43 PLM: Cholangiocarcinoma Found incidentally on explant		Hepatocellular carcinoma	Hepatitis C		0	0	0	0	1	1	0	0	1	0	0	16	18	15.7373	20.1833	22.1649	28	141	58	82	46	14	1.3	49	1	103	31	2	111	147		1.8	59	6.8	4.1	1.05	136
11	Female	157	60	2010	Primary sclerosing cholangitis	25 Primary Sclerosing Cholangitis				Primary sclerosing cholangitis			0	0	0	0	0	0	0	0	0	0	1	17	24	24.0097	19.8467	26.3965	23	373	50	93	109	13	1.2	30	1	63	144	2.02	100	69	88	3.2	226	17.5	4.2		127
12	Male	165	84	2010	Hepatitis C	11 Cirrhosis: Hepatitis C, Chronic Active Hepatitis C	59 Hep BcAB & Heb BsAB Postive/HepBsAG neg			Hepatitis C			0	0	0	0	1	0	0	0	1	0	0	27	30	27.8091	27.5159	30.0127	30	154	37	91	64	24	2.2	59	1		225	2.01	101	106	71	1	21	6.2	3.6		132
13	Male	172	78	2010	Alcohol	15 Cirrhosis: Alcoholic (Laennec's)				Alcohol			1	0	0	0	0	0	0	0	0	0	0	31	33	30.3953	33.9415	35.4562	43	65	74	82	45	24	2.2	54	1		670	2.46	100	105		0.9	20	8.6	4.6	1.02	130
14	Male	160	67	2010	Hepatocellular carcinoma	38 PLM: Hepatoma associated with Hepatitis	10 Cirrhosis: HBsAg+, Chronic active			Hepatocellular carcinoma	Hepatitis B		0	0	0	1	0	1	0	0	0	0	0	14	14	13.2053	16.1299	16.1299	39	70	21	124	28	16	1.5	30	0		37	2.29	108	86			55	7.9	4	0.89	140
15	Male	178	101	2010	NASH	51 NASH	39 PLM: Hepatoma assoc. with other liver disease			NASH	Hepatocellular carcinoma		0	0	0	0	0	1	0	1	0	0	0	15	19	20.1781	13.2786	17.9548	18	264	44	145	45	15	1.4	34	0	115	63	1.85	104	64			124	5.1	3.6	0.71	133
16	Male	178	101	2010	Liver Transplant HAT	50 LTX HAT				Liver Transplant HAT			0	0	0	0	0	0	0	0	1	0	0	11	12	11.8629	15.0591	16.3061	26	184	216	86	109	11	1	27	0	54	30	2.1	106	121	67	4.1	213	4.3	5.3	0.71	138
17	Female	163	87.75	2010	Hepatitis B	10 Cirrhosis: HBsAg+, Chronic active				Hepatitis B			0	0	0	1	0	0	0	0	0	0	0	25	26	26.3383	27.9536	28.8571	33	90	29	100	20	27	2.5	58	1	43	164	2.36	107	88		0.9	31		4.4	0.85	137
18	Male	185	96.5	2010	Hepatitis C	11 Cirrhosis: Hepatitis C, Chronic Active Hepatitis C	15 Cirrhosis: Alcoholic (Laennec's)	61 PLM: Hepatoma Found incidentally on explant	00 Hep BcAb Positive/ HepBsAg & HepBsAb Neg	Hepatitis C	Alcohol		1	0	0	0	1	0	0	0	1	0	0	20	20	20.2039	25.89	25.89	44	122	125	80	60	16	1.5	51	1		109	2.62	111	130		0.9	45	10	4.6	1.21	140
19	Male	176	68	2010	Hepatitis C	11 Cirrhosis: Hepatitis C, Chronic Active Hepatitis C	15 Cirrhosis: Alcoholic (Laennec's)	59 Hep BcAB & Heb BsAB Postive/HepBsAG neg		Hepatitis C	Alcohol		1	0	0	0	1	0	0	0	1	0	0	29	29	22.9905	25.59	25.59	47	46	13	86	34	33	2.9	64	1		85	2.42	112	71		0.6	12	5.5	4.3	1.02	140
20	Female	178	57	2010	Autoimmune	12 Cirrhosis: Autoimmune, Chronic Active, Lupoid				Autoimmune			0	1	0	0	0	0	0	0	0	0	0	9	14	12.9949	16.7239	20.7972	39	242	52	107	156	14	1.3	27	1		17	2.33	100	85			129	7	3.7	0.83	133
21	Male	160	70	2010	Hepatocellular carcinoma	38 PLM: Hepatoma associated with Hepatitis	11 Cirrhosis: Hepatitis C, Chronic Active Hepatitis C	00 Hep BcAb Positive/ HepBsAg & HepBsAb Neg		Hepatocellular carcinoma	Hepatitis C		0	0	0	0	1	1	0	0	1	0	0	16	19	19.9178	12.5702	15.9989	19	318	45	123	71	17	1.5	37	0		68	1.96	109	53		1.4	48	13.6	3.8		135
22	Male	178	78.4	2010	Metabolic	33 MetDis: Other (Familial Hypercholesterolemia)				Metabolic			0	0	0	0	0	0	1	0	0	0	0	16	19	15.6296	14.773	17.9264	43	78	27	105	172	21	1.9	28	1		29	2.35	102	68		2.4	30	5.2	3.7		135
23	Female	155	54	2010	Liver Transplant Secondary Sclerosing Cholangitis	52 LTx (Secondary Sclerosing Cholangitis)	25 Primary Sclerosing Cholangitis			Liver Transplant Secondary Sclerosing Cholangitis	Primary sclerosing cholangitis		0	0	0	0	0	0	0	0	1	0	1	25	27	27.4573	28.7041	30.3984	28	800	139	81	81		1.4	29	0		361			120			437		3.5		134
24	Male	182	73	2010	Hepatocellular carcinoma	39 PLM: Hepatoma assoc. with other liver disease	15 Cirrhosis: Alcoholic (Laennec's)			Hepatocellular carcinoma	Alcohol		1	0	0	0	0	1	0	0	0	0	0	13	13	11.3719	15.9721	15.9721	29	193	22	103	86	13	1.2	26	1		16	2.06	107	145			137	14.1	4.5		140
25	Female	163.5	62	2010	Fulminant hepatic failure	05 AHN: Acute or Subacute Hepatitis A				Fulminant hepatic failure			0	0	1	0	0	0	0	0	0	0	0	36	36	37.6802	37.483	36.7279	31	54	134	90	99	40	3.6	58	1	656	524	2.33	124	138		0.9	25	4.6	3.4	0.9	152
26	Male	184.5	85	2010	Other Parahirschsprung’s Disease	60 SBT (Parahirschsprung’s Disease)	16 Cholestatic Disease			Other Parahirschsprung’s Disease			0	0	0	0	0	0	0	0	1	0	0	19	20	22.2171	19.6104	20.6299	23	287	86	83	33	13	1.2	37	0		256	2.12	108	71		2.7	54	5.1	4	0.79	138
27	Female	159	64.6	2010	Other HDV	13 Cirrhosis Other (HDV)	10 Cirrhosis: HBsAg+, Chronic active			Other HDV	Hepatitis B		0	0	0	1	0	0	0	0	1	0	0	19	25	23.0684	20.6404	26.4483	37	70	20	84	59	21	1.9	42	1	75	38	2.17	102	99	68		27	6	4.1	0.94	128
28	Male	162.5	66.5	2010	Primary biliary cirrhosis	24 Primary Biliary Cirrhosis	59 Hep BcAB & Heb BsAB Postive/HepBsAG neg			Primary biliary cirrhosis			0	0	0	0	0	0	0	0	1	1	0	28	31	29.1554	29.5183	31.8767	37	110	32	83	48	28	2.6	62	1		365	2.25	109	75		1.1	36	6	5.2	1.04	131
29	Female	172	83	2010	Primary biliary cirrhosis	24 Primary Biliary Cirrhosis				Primary biliary cirrhosis			0	0	0	0	0	0	0	0	0	1	0	28	29	32.1724	34.0122	34.4613	32	70	42	82	27	23	2.1	173	1		728	2.52	108	96		1.6	33	4.2	2.9	0.94	137
30	Male	176	71	2010	Alcohol	15 Cirrhosis: Alcoholic (Laennec's)	00 Hep BcAb Positive/ HepBsAg & HepBsAb Neg			Alcohol			1	0	0	0	0	0	0	0	1	0	0	21	23	25.8736	24.7516	26.2764	25	319	106	72	141	13	1.2	42	1		625	2.32	114	81	90	3.1	95	5.4	3.8	1.11	136
31	Male	185	92	2010	Primary sclerosing cholangitis	25 Primary Sclerosing Cholangitis				Primary sclerosing cholangitis			0	0	0	0	0	0	0	0	0	0	1	21	25	24.2843	19.4207	23.5365	27	50	471	103	80	13	1.2	42	0		458	2.24	104	51		1.8	41	10.1	4.8	0.87	132
32	Male	173	90	2010	Hepatocellular carcinoma	38 PLM: Hepatoma associated with Hepatitis	11 Cirrhosis: Hepatitis C, Chronic Active Hepatitis C	15 Cirrhosis: Alcoholic (Laennec's)		Hepatocellular carcinoma	Hepatitis C	Alcohol	1	0	0	0	1	1	0	0	0	0	0	6	6	6	5.63595	4.77685	39	74	19	133	260	10	1	25	0		11	2.38	108	67			125	5	4.9		141
33	Male	173	90	2010	Liver Transplant HAT	50 LTX HAT				Liver Transplant HAT			0	0	0	0	0	0	0	0	1	0	0	32	32	28.2455	33.3644	33.5303	41	73	902	96	31	27	2.4	53			172	2.22	106	178		1.6	17	7.8	3.9	1.02	139
34	Female	161	82	2010	Hepatocellular carcinoma	37 PLM: Primary Liver Malignancy Hepatoma				Hepatocellular carcinoma			0	0	0	0	0	1	0	0	0	0	0	7	9	8.19637	7.21549	9.67433	41	211	109	107	165	12	1.1	28	0	92	15		105	56	90		274		3.6		137
35	Female	160	83.5	2010	Alcohol	15 Cirrhosis: Alcoholic (Laennec's)				Alcohol			1	0	0	0	0	0	0	0	0	0	0	24	28	30.4597	25.1355	28.8516	25	122	25	78	48	30	2.7	57	1		164	2.04	100	54		0.8	11	4	3.8		130
36	Male	176	86	2010	Hepatocellular carcinoma	38 PLM: Hepatoma associated with Hepatitis	11 Cirrhosis: Hepatitis C, Chronic Active Hepatitis C	15 Cirrhosis: Alcoholic (Laennec's)		Hepatocellular carcinoma	Hepatitis C	Alcohol	1	0	0	0	1	1	0	0	0	0	0	11	13	10.683	10.6577	12.8583	27	225	87	131	58	13	1.2	33	0		24	2.18	110	75		1.7	191	5.2	4		137
37	Male	180	68	2010	Hepatocellular carcinoma	38 PLM: Hepatoma associated with Hepatitis	11 Cirrhosis: Hepatitis C, Chronic Active Hepatitis C	15 Cirrhosis: Alcoholic (Laennec's)		Hepatocellular carcinoma	Hepatitis C	Alcohol	1	0	0	0	1	1	0	0	0	0	0	38	38	33.2678	33.4494	34.1044	30	67	59	77	26	35	3.1	64	1		582	2.29	113	76		0.7	26	4.6	4.1	0.69	136
38	Female	166.5	89.8	2010	Primary biliary cirrhosis	24 Primary Biliary Cirrhosis				Primary biliary cirrhosis			0	0	0	0	0	0	0	0	0	1	0	21	22	25.99	20.7246	22.1703	24	434	92	87	76	20	1.8	44	1	206	203	2.12	108	47		2.3	204	5.9	3.6		137
39	Female	146	50	2010	Cryptogenic Idiopathic	09 Cirrhosis: Cryptogenic, Idiopathic	48 Other (Joubers Syndrome)	55 Renal Failure		Cryptogenic Idiopathic			0	0	0	0	0	0	0	0	1	0	0	16	17	14.192	19.3565	19.8726	35	94	55	82	44	16	1.5	28	1		19	2.03	111	146			224	5.9	2.9	0.84	139
40	Male	170	75	2010	Hepatocellular carcinoma	38 PLM: Hepatoma associated with Hepatitis	11 Cirrhosis: Hepatitis C, Chronic Active Hepatitis C	59 Hep BcAB & Heb BsAB Postive/HepBsAG neg		Hepatocellular carcinoma	Hepatitis C		0	0	0	0	1	1	0	0	1	0	0	10	12	10.1685	9.42381	11.717	29	112	70	96	70	15	1.4	38	0	59	15	2.13	111	72	86		89	5.7	3.9		137
42	Male	174	89.5	2010	Hepatocellular carcinoma	39 PLM: Hepatoma assoc. with other liver disease	28 MetDis: Haemochromatosis			Hepatocellular carcinoma	Metabolic		0	0	0	0	0	1	1	0	0	0	0	4.37		6.37	22	23.66	33	118	28	117	94			40	0		11	2.25	107	66			38		4.5	0.77	142
41	Male	181	69	2010	Primary sclerosing cholangitis	25 Primary Sclerosing Cholangitis				Primary sclerosing cholangitis			0	0	0	0	0	0	0	0	0	0	1	16.3987		18.3987	21	23.46	26	605	115	145	104			35	0		180	2.1	107	62			219	4.5	3.5		140
43	Male	181	76.2	2010	Hepatitis C	11 Cirrhosis: Hepatitis C, Chronic Active Hepatitis C	38 PLM: Hepatoma associated with Hepatitis	00 Hep BcAb Positive/ HepBsAg & HepBsAb Neg		Hepatitis C	Hepatocellular carcinoma		0	0	0	0	1	1	0	0	1	0	0	12	16	14.3887	13.3415	16.6738	24	104	109	108	56	16	1.5	30	0	135	22	1.99	105	71	90		91	4.4	4.8	0.91	135
44	Male	183	79	2010	Liver Transplant Biliary Cirrhosis	52 LTx (Biliary Cirrhosis)				Liver Transplant Biliary Cirrhosis			0	0	0	0	0	0	0	0	1	0	0	28	29	27.4966	32.619	33.1725	36	364	23	88	21	15	1.4	37	1		439	2.47	112	174		2	76	6.5	3.7	0.91	137
45	Male	178	100	2010	Primary sclerosing cholangitis	25 Primary Sclerosing Cholangitis				Primary sclerosing cholangitis			0	0	0	0	0	0	0	0	0	0	1	17	20	17.9487	20.6669	23.5668	29	244	29	102	293	13	1.2	35	1		54	2.08	102	137			101	4.8	4.3	1.08	134
46	Male	180	72.2	2010	Primary sclerosing cholangitis	25 Primary Sclerosing Cholangitis				Primary sclerosing cholangitis			0	0	0	0	0	0	0	0	0	0	1	14	18	16.6536	12.5584	16.6747	30	442	106	106	223	14	1.3	34	1		61	2.3	106	56			148	7.7	4.9		134
47	Male	178	86	2010	Hepatitis C	11 Cirrhosis: Hepatitis C, Chronic Active Hepatitis C				Hepatitis C			0	0	0	0	1	0	0	0	0	0	0	34	35	32.6207	35.7785	36.4118	39	50	60	94	79	23	2.1	36	1		940	2.39	103	129		1.2	25	5.7	4	0.78	134
48	Male	176	65	2010	Primary sclerosing cholangitis	25 Primary Sclerosing Cholangitis				Primary sclerosing cholangitis			0	0	0	0	0	0	0	0	0	0	1	16	20	20.8057	10.4934	14.9194	24	265	47	93	105	16	1.5	38	0	69	96	2.05	103	33	90	3.2	123	4.7	4.4		134
49	Male	170	73	2010	Hepatitis C	11 Cirrhosis: Hepatitis C, Chronic Active Hepatitis C	15 Cirrhosis: Alcoholic (Laennec's)			Hepatitis C	Alcohol		1	0	0	0	1	0	0	0	0	0	0	33	35	32.1442	36.6694	37.8351	43	77	73	91	61	30	2.7	56	1	185	493	2.45	96	120		0.8	22	5.5	3.8	1.22	126
50	Male	180	80.8	2010	Primary sclerosing cholangitis	25 Primary Sclerosing Cholangitis				Primary sclerosing cholangitis			0	0	0	0	0	0	0	0	0	0	1	22	26	25.5261	20.0452	24.0362	26	344	83	90	351	17	1.5	36	0		343	2.24	99	56	60	3.5	106	4.4	3.9		132
51	Male	179	75	2010	Cryptogenic Idiopathic	09 Cirrhosis: Cryptogenic, Idiopathic	48 Other (Post Renal Transplant)			Cryptogenic Idiopathic			0	0	0	0	0	0	0	0	1	0	0	24	24	17.1978	24.9424	24.9424	30	205	32	90	49	14	1.3	270	1		27	1.96	104	422		2.5	260	5.7	3.9	1.08	140
52	Male	171	91	2010	Cryptogenic Idiopathic	09 Cirrhosis: Cryptogenic, Idiopathic	39 PLM: Hepatoma assoc. with other liver disease			Cryptogenic Idiopathic	Hepatocellular carcinoma		0	0	0	0	0	1	0	0	1	0	0	21	24	21.45	23.4385	25.9228	31	142	1058	119	59	16	1.5	40	0		112	2.49	102	114			108	10.5	4.6	0.72	134
53	Male	175	63.5	2011	Primary sclerosing cholangitis	25 Primary Sclerosing Cholangitis				Primary sclerosing cholangitis			0	0	0	0	0	0	0	0	0	0	1	22	23	22.35	24.1437	24.9365	32	386	141	86	103	17	1.6	37	1	153	214	2.17	111	88		2.2	190		3.6	0.93	138
54	Male	175	78	2011	Alcohol	15 Cirrhosis: Alcoholic (Laennec's)	55 Renal Failure			Alcohol			1	0	0	0	0	0	0	0	1	0	0	41	41	30.4315	39.3231	39.2554	42	57	13	88	25	37	3.3	64	1		92	2.34	123	436		0.5	9	5.5	3.2	0.72	144
55	Male	163	73	2011	Hepatitis C	11 Cirrhosis: Hepatitis C, Chronic Active Hepatitis C	38 PLM: Hepatoma associated with Hepatitis			Hepatitis C	Hepatocellular carcinoma		0	0	0	0	1	1	0	0	0	0	0	13	15	14.1747	12.4411	14.508	25	78	50	107	39	15	1.4	37	1		35	1.9	103	66		1.3	76	6.7	3.3	0.76	137
56	Male	182	87	2011	Metabolic	28 MetDis: Haemochromatosis				Metabolic			0	0	0	0	0	0	1	0	0	0	0	36	37	34.5477	37.7087	37.9951	27	305	728	93	39	21	2	48	0		602	1.86	105	213		1	164	9.1	4	1.08	135
57	Male	175	67.3	2011	Hepatitis C	52 LTx (Recurrence HCV)	11 Cirrhosis: Hepatitis C, Chronic Active Hepatitis C	17 Biliary Atresia: (Specify)		Hepatitis C	Hepatitis C		0	0	0	0	1	0	0	0	1	0	0	25	27	27.901	30.4157	31.6137	44	77	84	77	44	32	2.9	60	0	166	142	2.27	105	127	54	0.7	26	5.4	4.8	0.85	135
58	Male	168	67	2011	Alcohol	15 Cirrhosis: Alcoholic (Laennec's)	11 Cirrhosis: Hepatitis C, Chronic Active Hepatitis C	38 PLM: Hepatoma associated with Hepatitis	59 Hep BcAB & Heb BsAB Postive/HepBsAG neg	Alcohol	Hepatitis C	Hepatocellular carcinoma	1	0	0	0	1	1	0	0	1	0	0	18	22	20.5779	20.0992	23.5818	39	95	26	87	68	20	1.9	50	1		78	2.3	107	72		1.3	38	6.4	5.3		133
59	Female	167	58.5	2011	Primary sclerosing cholangitis	52 LTx (PSC)	25 Primary Sclerosing Cholangitis			Primary sclerosing cholangitis	Primary sclerosing cholangitis		0	0	0	0	0	0	0	0	0	0	1	21	22	25.657	25.154	25.8963	24	521	108	104	225	14	1.3	40	0	95	361	2.27	113	78		3.6	60	6.8	4		138
60	Male	170	91	2011	Alcohol	15 Cirrhosis: Alcoholic (Laennec's)	39 PLM: Hepatoma assoc. with other liver disease			Alcohol	Hepatocellular carcinoma		1	0	0	0	0	1	0	0	0	0	0	20	20	21.2333	20.9827	20.9827	22	95	19	77	71	20	1.8	44	1		76	2.09	106	101		1.8	23	5.4	3.5	0.7	140
61	Female	162.5	56	2011	Autoimmune	12 Cirrhosis: Autoimmune, Chronic Active, Lupoid				Autoimmune			0	1	0	0	0	0	0	0	0	0	0	20.9203		22.9203	18.7428	19.8056	27	176	64	80	52	21	1.9	45	1		105		105	53		1.3	45		3.6		138
62	Male	178	75.5	2011	Hepatitis C	52 LTx (HCV recurrence)	00 Hep BcAb Positive/ HepBsAg & HepBsAb Neg			Hepatitis C			0	0	0	0	1	0	0	0	1	0	0	33	34	42.5035	42.9506	42.508	18	142	29	80	33	56	5	201	0		584	1.95	109	151		0.45	47	10.4	5.1	0.95	134
63	Male	171	59.3	2011	Hepatitis B	10 Cirrhosis: HBsAg+, Chronic active	13 Cirrhosis Other (HDV)			Hepatitis B			0	0	0	1	0	0	0	0	1	0	0	33	36	32.4617	35.4478	37.2687	49	138	83	97	21	33	3	51	1		580	2.48	95	101		1.5	33	5	4.1	1.07	124
64	Male	179	106	2011	Hepatitis C	11 Cirrhosis: Hepatitis C, Chronic Active Hepatitis C	15 Cirrhosis: Alcoholic (Laennec's)	59 Hep BcAB & Heb BsAB Postive/HepBsAG neg		Hepatitis C	Alcohol		1	0	0	0	1	0	0	0	1	0	0	19	21	21.8846	17.2035	18.9133	27	161	110	132	25	20	1.9	202	1	135	112	2.19	106	51	90	1.1	29	4.7	4.1		137
65	Male	177.5	69.5	2011	Hepatocellular carcinoma	38 PLM: Hepatoma associated with Hepatitis	10 Cirrhosis: HBsAg+, Chronic active			Hepatocellular carcinoma	Hepatitis B		0	0	0	1	0	1	0	0	0	0	0	17	19	22.1053	17.6482	19.8833	21	360	147	93	260	14	1.3	37	0		186	2.15	101	68		3.1	192	5.7	3.6	0.97	136
66	Male	163	65.3	2011	Alcohol	15 Cirrhosis: Alcoholic (Laennec's)				Alcohol			1	0	0	0	0	0	0	0	0	0	0	29	31	29.8141	30.8587	32.687	25	75	42	92	27	26	2.2	52	1		233	2.11	104	128		1	9	5.6	4.3	0.97	132
67	Male	185	72	2011	Hepatitis C	11 Cirrhosis: Hepatitis C, Chronic Active Hepatitis C	15 Cirrhosis: Alcoholic (Laennec's)			Hepatitis C	Alcohol		1	0	0	0	1	0	0	0	0	0	0	12	16	14.8723	12.6627	16.0799	19	90	51	85	125	17	1.6	43	1		17	1.86	108	71		1.4	35	24.5	3.6	0.72	135
68	Male	181.8	83.6	2011	Hepatitis C	52 LTx (Recurrent HCV)	11 Cirrhosis: Hepatitis C, Chronic Active Hepatitis C			Hepatitis C	Hepatitis C		0	0	0	0	1	0	0	0	0	0	0	18	25	23.5512	20.5094	26.8438	30	174	95	98	65	18	1.6	37	1		117	2.31	100	59		2.1	22	8.7	4.7	0.83	127
69	Female	161	100	2011	Autoimmune	52 LTx (Autoimmune)	13 Cirrhosis Other (Small Duct PSC)			Autoimmune			0	1	0	0	0	0	0	0	1	0	0	38	38	39.2369	43.3371	42.92	26	105	110	78	24	31	2.8	39	1		570	2.19	103	228		1.13	129	13.3	6	1.22	135
70	Female	172	78.65	2011	Second Biliary Cirrhosis	23 Secondary Biliary Cirrhosis				Second Biliary Cirrhosis			0	0	0	0	0	0	0	0	1	0	0	31	33	35.5303	36.0452	36.7373	25	99	117	88	68	27	2.4	59	0		876	2.18	108	106		1.5	25	6.2	3	0.78	133
71	Male	175	87	2011	Hepatocellular carcinoma	39 PLM: Hepatoma assoc. with other liver disease	28 MetDis: Haemochromatosis			Hepatocellular carcinoma	Metabolic		0	0	0	0	0	1	1	0	0	0	0	8	10	8.01533	11.3181	12.7522	37	82	21	130	173	12	1.1	30	0		22	2.19	104	84		0	103	9.3	4	0.81	138
72	Male	171	78	2011	Hepatitis C	11 Cirrhosis: Hepatitis C, Chronic Active Hepatitis C	38 PLM: Hepatoma associated with Hepatitis	00 Hep BcAb Positive/ HepBsAg & HepBsAb Neg		Hepatitis C	Hepatocellular carcinoma		0	0	0	0	1	1	0	0	1	0	0	27	30	27.6681	29.0561	31.5185	23	28	23	88	89	21	1.9	42	0		72	2	107	200		1.7	13	5.5	5.5	0.95	131
73	Male	174	105	2011	Hepatocellular carcinoma	39 PLM: Hepatoma assoc. with other liver disease	15 Cirrhosis: Alcoholic (Laennec's)			Hepatocellular carcinoma	Alcohol		1	0	0	0	0	1	0	0	0	0	0	11	12	11.2314	11.6215	13.0405	35	130	38	152	61	17	1.5	33	0		24	2.18	107	60		2.7	142	4.9	3.9	0.77	138
74	Female	177.5	50	2011	Autoimmune	12 Cirrhosis: Autoimmune, Chronic Active, Lupoid	55 Renal Failure			Autoimmune			0	1	0	0	0	0	0	0	1	0	0	33	34	34.1586	36.2984	36.8536	22	119	50	90	95	16	1.5	56	1	82	648	2.16	98	205	16	0	41	7.6	4	1.2	134
75	Male	160	55	2011	Cryptogenic Idiopathic	09 Cirrhosis: Cryptogenic, Idiopathic	55 Renal Failure			Cryptogenic Idiopathic			0	0	0	0	0	0	0	0	1	0	0	20	21	19.1181	19.569	20.5906	25	252	15	77	52	16	1.4	201	0	40	34	2.13	104	235	44	1.3	49	4.8	3.8	0.81	138
76	Female	161	59	2011	Hepatocellular carcinoma	38 PLM: Hepatoma associated with Hepatitis	11 Cirrhosis: Hepatitis C, Chronic Active Hepatitis C			Hepatocellular carcinoma	Hepatitis C		0	0	0	0	1	1	0	0	0	0	0	20.1597		22.1597	23	23.36	0	98	28	134	100	12	1.1	31	0	17	22		0	64	83	2.6	18		4.2		0
77	Male	180	90	2011	Alcohol	15 Cirrhosis: Alcoholic (Laennec's)				Alcohol			1	0	0	0	0	0	0	0	0	0	0	29	31	27.5473	29.7684	31.5589	38	55	18	86	40	22	1.9	55	1		248	2.4	98	149		0.5	17	6.5	4.7	1.13	133
78	Male	177	74.5	2011	Alcohol	15 Cirrhosis: Alcoholic (Laennec's)	11 Cirrhosis: Hepatitis C, Chronic Active Hepatitis C			Alcohol	Hepatitis C		1	0	0	0	1	0	0	0	0	0	0	13	18	14.8131	17.9827	21.8357	36	219	14	96	124	16	1.3	36	1		20	2.15	110	143		2.2	39		4.9	0.92	133
79	Female	165	92.5	2011	Autoimmune	12 Cirrhosis: Autoimmune, Chronic Active, Lupoid	39 PLM: Hepatoma assoc. with other liver disease			Autoimmune	Hepatocellular carcinoma		0	1	0	0	0	1	0	0	0	0	0	19	24	24.2048	23.6523	27.3305	30	126	37	98	192	20	1.7	40	1		125	2.11	102	74		3	76		4.2	0.93	131
80	Male	177	74.5	2011	Liver transplant Primary Non Function	49 LTX Primary Non Function				Liver transplant Primary Non Function			0	0	0	0	0	0	0	0	1	0	0	29	30	26.998	29.413	30.4717	32	102	100	87	24	25	2.2	39	1		295	2.28	104	91		1.1	53		4.4	1.18	136
81	Female	164	70	2011	Primary sclerosing cholangitis	25 Primary Sclerosing Cholangitis				Primary sclerosing cholangitis			0	0	0	0	0	0	0	0	0	0	1	36	37	32.2064	37.1532	37.7938	44	68	41	74	104	18	1.5	32	1		536	2.31	96	247		2.4	16	5.7	4.1	1.02	131
82	Female	159	85.3	2011	Fulminant hepatic failure	06 AHN: Other (? AIH)				Fulminant hepatic failure			0	0	1	0	0	0	0	0	0	0	0	39	39	38.5759	41.0647	40.8251	29	117	95	67	35	40	3.6	63	0	193	531	2.25	99	152	52	1	35	3.6	4.1	0.92	131
83	Female	158	87.5	2011	Autoimmune	12 Cirrhosis: Autoimmune, Chronic Active, Lupoid	39 PLM: Hepatoma assoc. with other liver disease			Autoimmune	Hepatocellular carcinoma		0	1	0	0	0	1	0	0	0	0	0	15	18	19.7572	11.2068	14.0861	23	186	29	72	41	18	1.5	37	0	44	64		106	38	90	2.3	33	5	3		136
84	Male	171	66	2011	Primary sclerosing cholangitis	25 Primary Sclerosing Cholangitis				Primary sclerosing cholangitis			0	0	0	0	0	0	0	0	0	0	1	22	23	25.0799	22.1695	23.5068	22	387	128	116	218	19	1.7	37	0		230	2.14	106	67			342		3.9	0.89	137
85	Female	155	57	2011	Alcohol	15 Cirrhosis: Alcoholic (Laennec's)				Alcohol			1	0	0	0	0	0	0	0	0	0	0	23	29	29.1682	23.3919	30.8655	28	145	43	96	75	23	2	48	0		235	2.17	98	50		1.6	19		4.9	0.72	122
86	Male	159	55	2011	Liver Transplant Recurrent Biliary Strictures	52 LTx (Recurrent biliary strictures.)	25 Primary Sclerosing Cholangitis	59 Hep BcAB & Heb BsAB Postive/HepBsAG neg		Liver Transplant Recurrent Biliary Strictures	Primary sclerosing cholangitis		0	0	0	0	0	0	0	0	1	0	1	25	26	27.9865	26.2267	26.9154	18	313	139	79	111	17	1.4	41	0	180	515	1.96	109	93	59	3.4	66	6	3	1.04	138
87	Male	184	80	2011	Primary sclerosing cholangitis	25 Primary Sclerosing Cholangitis				Primary sclerosing cholangitis			0	0	0	0	0	0	0	0	0	0	1	21	23	26.4398	23.4261	25.4978	22	1262	286	101	67	15	1.3	43	0		530	2.05	101	70		3.7	283		3.7	0.96	135
88	Male	184	80	2011	Liver Transplant HAT	50 LTX HAT				Liver Transplant HAT			0	0	0	0	0	0	0	0	1	0	0	33	35	32.0805	35.8466	36.7811	27	183	506	71	25	20	1.8	34	0		407	2	104	207		1.6	92	17.8	4	0.96	131
89	Male	174.5	90.3	2011	Hepatocellular carcinoma	38 PLM: Hepatoma associated with Hepatitis	11 Cirrhosis: Hepatitis C, Chronic Active Hepatitis C			Hepatocellular carcinoma	Hepatitis C		0	0	0	0	1	1	0	0	0	0	0	12	12	13.7221	10.0297	9.28048	30	100	68	126	101	15	1.3	47	0		45	2.17	113	50		1.1	89		4.1	0.71	141
90	Male	178	87	2011	Fulminant hepatic failure	02 AHN: Acute Hepatic Necrosis (Moxonidine)				Fulminant hepatic failure			0	0	1	0	0	0	0	0	0	0	0	42	42	41.7366	43.2366	42.5892	24	100	816	106	119	58	5.4	65	1		418	2.05	94	175		1.2	56	14.6	3.3	0.96	132
91	Female	173	71.6	2011	Metabolic	33 MetDis: Other (Erythropoietic Protoporphyria)				Metabolic			0	0	0	0	0	0	1	0	0	0	0	13	13	14.7558	10.9017	10.9017	39	20	68	86	52	20	1.8	46	0		27	2.05	114	39		0.9	26	5	3.7	0.73	140
92	Male	168	55.2	2011	Hepatocellular carcinoma	38 PLM: Hepatoma associated with Hepatitis	10 Fibrosis: HBsAg+, Chronic active			Hepatocellular carcinoma	Hepatitis B		0	0	0	1	0	1	0	0	0	0	0	7	7	6.2339	7.08618	6.26333	43	64	56	140	183	12	1	30	1		18	2.31	108	66		2.5	39	5.2	3.3	0.92	141
93	Male	178	92.7	2011	Hepatocellular carcinoma	38 PLM: Hepatoma associated with Hepatitis	11 Cirrhosis: Hepatitis C, Chronic Active Hepatitis C	59 Hep BcAB & Heb BsAB Postive/HepBsAG neg		Hepatocellular carcinoma	Hepatitis C		0	0	0	0	1	1	0	0	1	0	0	9	10	9.70825	8.62438	9.40877	29	101	48	101	37	13	1.1	32	0	87	25	2.06	110	63	90	1.9	120	5.6	3.4	0.7	139
94	Male	187	127	2011	Metabolic	26 MetDis: Alpha I - antitrypsin Deficiency	61 PLM: Hepatoma Found incidentally on explant			Metabolic			0	0	0	0	0	0	1	0	1	0	0	19	26	23.0461	23.0318	28.9707	36	132	56	76	51	18	1.6	42	1		69	2.05	96	108		1.2	51		5.3	0.84	126
95	Female	154	60.5	2011	Primary biliary cirrhosis	24 Primary Biliary Cirrhosis				Primary biliary cirrhosis			0	0	0	0	0	0	0	0	0	1	0	19	20	22.4412	22.5593	22.9953	26	473	105	118	131	13	1.2	36	0		209	2.12	110	95			159		3.2	0.85	139
96	Female	166	71.4	2012	Hepatitis C	11 Cirrhosis: Hepatitis C, Chronic Active Hepatitis C				Hepatitis C			0	0	0	0	1	0	0	0	0	0	0	17	18	20.0819	17.6648	18.2231	22	62	37	83	72	20	1.9	48	1		46	2.15	107	53		1.2	36		4.1	0.78	139
97	Male	180	92.5	2012	Alcohol	15 Cirrhosis: Alcoholic (Laennec's)				Alcohol			1	0	0	0	0	0	0	0	0	0	0	28	28	27.1022	30.9593	29.6032	33	112	9	67	45	22	2.1	41	1		245	3.17	111	125		1.4	16	6.6	3.4	1.4	146
98	Male	182	84.5	2012	Primary sclerosing cholangitis	25 Primary Sclerosing Cholangitis				Primary sclerosing cholangitis			0	0	0	0	0	0	0	0	0	0	1	17	23	22.9086	12.3111	19.2333	25	275	89	112	90	19	1.8	35	1		68	2.08	101	33		2.2	125		4	0.71	130
99	Female	170.5	61	2012	Primary sclerosing cholangitis	25 Primary Sclerosing Cholangitis	59 Hep BcAB & Hep BsAB Postive/HepBsAG neg			Primary sclerosing cholangitis			0	0	0	0	0	0	0	0	1	0	1	34	34	37.5768	38.6847	38.6518	28	179	137	83	16	26	2.5	79	1		1057	1.95	101	125		2.2	51	5.4	3.8	0.8	141
100	Male	167	104	2012	Hepatitis C	11 Cirrhosis: Hepatitis C, Chronic Active Hepatitis C	00 Hep BcAb Positive/ HepBsAg & HepBsAb Neg	61 PLM: Hepatoma Found incidentally on explant		Hepatitis C			0	0	0	0	1	0	0	0	1	0	0	41	41	37.8157	41.8945	42.084	35	38	30	80	48	38	3.7	63	1		562	2.34	104	186		0.6	9	7.4	3.1	1.08	144
101	Male	166	68.2	2012	Hepatitis B	10 Cirrhosis: HBsAg+, Chronic active	38 PLM: Hepatoma associated with Hepatitis			Hepatitis B	Hepatocellular carcinoma		0	0	0	1	0	1	0	0	0	0	0	6	6	6	3.46946	1.64294	36	82	21	139	192	10	1	32	0		4	2.28	106	84		2.8	27	8.7	4.1	0.95	142
102	Female	155	56	2012	Cryptogenic Idiopathic	09 Cirrhosis: Cryptogenic, Idiopathic				Cryptogenic Idiopathic			0	0	0	0	0	0	0	0	1	0	0	22	22	18.4598	25.9886	25.9886	26	398	85	86	61	12	1.2	32	1		27	2.16	103	308		3.8	286	5.4	3.5	1.08	140
103	Male	173	67	2012	Hepatitis C	11 Cirrhosis: Hepatitis C, Chronic Active Hepatitis C	38 PLM: Hepatoma associated with Hepatitis			Hepatitis C	Hepatocellular carcinoma		0	0	0	0	1	1	0	0	0	0	0	16	20	21.0503	19.7961	22.8267	21	146	82	103	106	16	1.6	35	0		76	2.02	104	85		1.6	62		3.7	0.73	134
104	Male	161	70	2012	Hepatocellular carcinoma	38 PLM: Hepatoma associated with Hepatitis	10 Cirrhosis: HBsAg+, Chronic active			Hepatocellular carcinoma	Hepatitis B		0	0	0	1	0	1	0	0	0	0	0	8	8	8.5823	4.95885	4.95885	30	51	29	137	118	12	1.2	31	0		12	2.05	107	53		2	43	5.1	3.9	0.79	140
105	Female	162	44.5	2012	Autoimmune	12 Cirrhosis: Autoimmune, Chronic Active, Lupoid				Autoimmune			0	1	0	0	0	0	0	0	0	0	0	18	22	21.9036	16.3349	20.4763	34	45	26	92	37	17	1.7	40	1		98	2.25	102	43		1.6	31	5.7	4.5	0.79	133
106	Female	175.5	85.9	2012	Primary sclerosing cholangitis	25 Primary Sclerosing Cholangitis				Primary sclerosing cholangitis			0	0	0	0	0	0	0	0	0	0	1	25	30	28.3111	29.6899	33.2984	36	131	27	92	41	18	1.8	41	1		537	2.41	90	82		1.8	44	5	3.5	0.89	126
107	Female	151	80	2012	Primary biliary cirrhosis	24 Primary Biliary Cirrhosis				Primary biliary cirrhosis			0	0	0	0	0	0	0	0	0	1	0	41	41	36.911	41.4008	41.4008	35	77	63	78	27	27	2.8	47	1		571	2.42	104	194		0.9	13	4.8	4.3	1.27	140
108	Male	175.5	78	2012	Cryptogenic Idiopathic	09 Cirrhosis: Cryptogenic, Idiopathic				Cryptogenic Idiopathic			0	0	0	0	0	0	0	0	1	0	0	27	28	27.371	29.0068	30.1061	23	175	37	99	75	19	1.9	49	1		243	2.06	102	108		1	25		4.8	0.88	136
109	Male	172	74	2012	Hepatitis C	11 Cirrhosis: Hepatitis C, Chronic Active Hepatitis C	38 PLM: Hepatoma associated with Hepatitis			Hepatitis C	Hepatocellular carcinoma		0	0	0	0	1	1	0	0	0	0	0	35	37	33.1931	22	23.66	31	124	86	116	68	24	2.4	47	1		834	2.48	0	132		1.2	20	8.5	4.3	1	0
110	Male	186	75	2012	Hepatitis C	11 Cirrhosis: Hepatitis C, Chronic Active Hepatitis C	38 PLM: Hepatoma associated with Hepatitis	59 Hep BcAB & Heb BsAB Postive/HepBsAG neg		Hepatitis C	Hepatocellular carcinoma		0	0	0	0	1	1	0	0	1	0	0	38	38	33.5388	38.8008	38.9207	39	29	206	103	47	35	3	55	1		282	2.21	103	209		0.8	26		4.1	1	136
111	Female	159	74	2012	Fulminant hepatic failure	06 AHN: Other (Mushroom Poisoning )	10 Cirrhosis: HBsAg+, Chronic active			Fulminant hepatic failure	Hepatitis B		0	0	1	1	0	0	0	0	0	0	0	28	28	27.6294	26.2882	22.8602	30	153	4800	89	12	33	2.8	52	1		102	2.26	114	126	24	1.1	31	7.3	5.2	0.72	150
113	Female	155	49	2012	Hepatitis B	10 Cirrhosis: HBsAg+, Chronic active	13 Cirrhosis Other (HDV)	38 PLM: Hepatoma associated with Hepatitis		Hepatitis B		Hepatocellular carcinoma	0	0	0	1	0	1	0	0	1	0	0	9	10	14.5623	8.82159	9.60105	19	191	43	67	41	18	1.6	45	1		15	2.05	108	51		1.6	98		2.8		139
112	Male	174	93.7	2012	Hepatitis C	11 Cirrhosis: Hepatitis C, Chronic Active Hepatitis C				Hepatitis C			0	0	0	0	1	0	0	0	0	0	0	34	34	32.2476	36.2405	36.4284	38	103	77	91	58	20	1.8	37	1		754	2.44	110	174		1.3	32	8.4	3.4	0.64	138
114	Male	180.5	111.7	2012	Hepatocellular carcinoma	38 PLM: Hepatoma associated with Hepatitis	11 Cirrhosis: Hepatitis C, Chronic Active Hepatitis C	15 Cirrhosis: Alcoholic (Laennec's)		Hepatocellular carcinoma	Hepatitis C	Alcohol	1	0	0	0	1	1	0	0	0	0	0	9	10	10.0592	7.76233	8.56827	29	215	71	136	76	12	1.1	30	0		27	2.25	105	48	90	2.2	186	10.6	4	0.68	139
115	Male	167.5	75.4	2012	Hepatitis C	11 Cirrhosis: Hepatitis C, Chronic Active Hepatitis C	38 PLM: Hepatoma associated with Hepatitis			Hepatitis C	Hepatocellular carcinoma		0	0	0	0	1	1	0	0	0	0	0	32	33	31.0675	35.1071	35.841	40	50	43	68	52	31	2.7	45	1		392	2.4	100	118		0.9	17	8.8	4.2	0.83	134
116	Male	176.5	73	2012	Primary sclerosing cholangitis	25 Primary Sclerosing Cholangitis				Primary sclerosing cholangitis			0	0	0	0	0	0	0	0	0	0	1	21	21	25.5812	21.6248	20.7061	20	193	168	129	120	14	1.2	30	0		474	2.12	105	73			80		2.9	0.82	142
117	Female	155	66	2012	Fulminant hepatic failure	07 AHN: Unspecified				Fulminant hepatic failure			0	0	1	0	0	0	0	0	0	0	0	35	35	31.7912	30.0265	28.7798	31	121	65	72	54	34	2.9	45		497	338	2.58	111	96		1.1	38	6.6	4.2	1.05	145
118	Male	170	91	2012	Hepatitis C	11 Cirrhosis: Hepatitis C, Chronic Active Hepatitis C				Hepatitis C			0	0	0	0	1	0	0	0	0	0	0	36	36	33.7151	37.8285	37.5028	37	98	13	78	41	28	2.4	45	1		567	2.66	106	179		1.1	14	6.3	4	0.82	146
119	Male	172	71.5	2012	Hepatitis C	11 Cirrhosis: Hepatitis C, Chronic Active Hepatitis C	15 Cirrhosis: Alcoholic (Laennec's)			Hepatitis C	Alcohol		1	0	0	0	1	0	0	0	0	0	0	35	35	33.6406	36.4266	36.6946	39	72	45	70	47	37	3.2	59	1		583	2.43	109	106		0.6	15	11.9	4	0.7	137
120	Male	173	62	2012	Cryptogenic Idiopathic	09 Cirrhosis: Cryptogenic, Idiopathic	59 Hep BcAB & Heb BsAB Postive/HepBsAG neg			Cryptogenic Idiopathic			0	0	0	0	0	0	0	0	1	0	0	19	24	22.8236	20.9679	25.7259	43	100	50	98	40	22	2	41	1		90	2.23	92	76		1.1	58	4.2	3.9	0.81	130
121	Male	177	76	2012	Alcohol	15 Cirrhosis: Alcoholic (Laennec's)				Alcohol			1	0	0	0	0	0	0	0	0	0	0	26	30	28.6018	23.1907	27.393	30	194	33	74	50	28	2.5	61	1		240	2.18	91	51		1.2	20	6.1	3.5	0.62	130
123	Male	180	107	2012	Metabolic	26 MetDis: Alpha I -antitrypsin Deficiency	51 NASH	39 PLM: Hepatoma assoc. with other liver disease		Metabolic	NASH	Hepatocellular carcinoma	0	0	0	0	0	1	1	1	0	0	0	27	27	26.6444	28.2016	27.9067	18	119	40	73	47	25	2.2	63	1		83	2.12	103	164		0.7	23	4.6	4.5	0.83	141
122	Female	165	64	2012	Polycystic liver disease	19 Polycystic Liver Disease				Polycystic liver disease			0	0	0	0	0	0	0	0	1	0	0	7	11	9.99801	11.3548	14.9355	40	1062	120	138	390	12	1	29	1		22	2.66	92	78		4.7	1034	5.1	4.5	0.82	135
124	Male	173	98	2012	Hepatitis C	11 Cirrhosis: Hepatitis C, Chronic Active Hepatitis C	38 PLM: Hepatoma associated with Hepatitis	00 Hep BcAb Positive/ HepBsAg & HepBsAb Neg		Hepatitis C	Hepatocellular carcinoma		0	0	0	0	1	1	0	0	1	0	0	14	23	21.7512	17.4706	25.3559	25	115	51	96	111	15	1.3	29	0		17	2.3	98	143		2	116	0	6	0.63	126
125	Female	155	89.2	2012	Primary sclerosing cholangitis	25 Primary Sclerosing Cholangitis	61 PLM: Hepatoma Found incidentally on explant			Primary sclerosing cholangitis			0	0	0	0	0	0	0	0	1	0	1	27	27	28.9647	30.7394	30.7394	27	382	119	77	158	14	1.2	34	1		543	2.43	91	149		2.9	174	0	3.5	1.44	140
126	Female	155	89.2	2012	Liver transplant Primary Non Function	49 LTX Primary Non Function				Liver transplant Primary Non Function			0	0	0	0	0	0	0	0	1	0	0	29	29	30.719	29.4239	29.4239	30	76	654	94	38	37	3.2	44	1		232	2.45	104	58	32	1.4	16	0	3.7	0.97	140
127	Male	180	109	2012	NASH	51 NASH	15 Cirrhosis: Alcoholic (Laennec's)			NASH	Alcohol		1	0	0	0	0	0	0	1	0	0	0	31	34	32.2852	34.7092	36.9578	40	210	33	125	86	29	2.6	46	1		138	2.29	89	195		1.4	154	6.5	4	1.17	123
128	Female	159.5	58.2	2012	Primary biliary cirrhosis	24 Primary Biliary Cirrhosis				Primary biliary cirrhosis			0	0	0	0	0	0	0	0	0	1	0	19	19	18.8793	22.7368	21.8737	36	113	23	93	43	15	1.3	38	1		81	2.1	110	130		1.9	78	6.6	3.9	0.91	142
129	Male	167	83.7	2012	NASH	51 NASH	15 Cirrhosis: Alcoholic (Laennec's)	61 PLM: Hepatoma Found incidentally on explant		NASH	Alcohol		1	0	0	0	0	0	0	1	1	0	0	16	18	17.3411	19.046	20.6176	34	215	45	106	57	17	1.5	43	1		88	2.34	99	75		1.4	165	9	4.8	0.88	137
130	Male	180	123.5	2012	Hepatitis C	11 Cirrhosis: Hepatitis C, Chronic Active Hepatitis C	48 Other (Hepatopulmonary syndrome)			Hepatitis C			0	0	0	0	1	0	0	0	1	0	0	10	11	12.1327	13.0341	13.7083	26	97	179	96	81	15	1.3	33	1		27		100	85		1.7	85		2.8		139
131	Male	178	76	2012	Alcohol	15 Cirrhosis: Alcoholic (Laennec's)	61 PLM: Hepatoma Found incidentally on explant			Alcohol			1	0	0	0	0	0	0	0	1	0	0	22	27	27.5488	24.642	28.4815	17	100	38	65	105	23	2	39	1		122	1.91	102	98		1.3	39	5.4	5.1	0.91	130
132	Female	158	77	2012	Biliary Atresia	17 Biliary Atresia: (Specify)				Biliary Atresia			0	0	0	0	0	0	0	0	1	0	0	21	22	28.0926	18.6537	19.721	19	304	90	83	63	17	1.5	38	1	173	378	2.06	104	40	90	2.1	64	3.8	3.7	0.83	138
133	Female	163	64	2012	NASH	51 NASH	48 Other (Crohn's Disease)			NASH			0	0	0	0	0	0	0	1	1	0	0	20	21	23.9944	16.3788	16.9693	23	173	36	87	129	22	2	54	1		102	2.04	107	49		0.8	142	3.9	4	0.56	139
134	Female	163.5	64	2012	Liver Transplant Chronic Rejection	52 LTx (Rejection)	05 AHN: Acute or Subacute Hepatitis A			Liver Transplant Chronic Rejection	Fulminant hepatic failure		0	0	1	0	0	0	0	0	1	0	0	29	30	32.0311	32.4481	32.8257	22	599	87	81	100	17	1.5	44	1	185	580	2.4	112	145	61	0	191		4.3	0.79	138
135	Male	183	95	2012	Hepatitis C	11 Cirrhosis: Hepatitis C, Chronic Active Hepatitis C	15 Cirrhosis: Alcoholic (Laennec's)	61 PLM: Hepatoma Found incidentally on explant		Hepatitis C	Alcohol		1	0	0	0	1	0	0	0	1	0	0	22	25	25.4201	23.6391	26.5023	24	281	93	100		21	1.8	37	1	184	195	2.28	98	81	90		40		4.5	0.72	133
136	Female	174	84	2012	Autoimmune	12 Cirrhosis: Autoimmune, Chronic Active, Lupoid	59 Hep BcAB & Hep BsAB Postive/HepBsAG neg			Autoimmune			0	1	0	0	0	0	0	0	1	0	0	32	33	33.6529	33.1501	33.6639	28	80	21	69	32	28	2.4	52	1		556	2.08	102	111		0.5	10	3.8	3.2	0.71	137
137	Male	177	127	2012	Hepatitis C	11 Cirrhosis: Hepatitis C, Chronic Active Hepatitis C				Hepatitis C			0	0	0	0	1	0	0	0	0	0	0	35	36	34.6985	34.3138	34.8824	35	102	46	73	40	42	3.6	52	1	102	733	2.53	98	87	72	0.9	44	6.2	3.2	0.63	136
138	Female	164	68	2012	Hepatitis C	11 Cirrhosis: Hepatitis C, Chronic Active Hepatitis C	15 Cirrhosis: Alcoholic (Laennec's)	61 PLM: Hepatoma Found incidentally on explant	59 Hep BcAB & Hep BsAB Postive/HepBsAG neg	Hepatitis C	Alcohol		1	0	0	0	1	0	0	0	1	0	0	12	17	16.3941	13.6281	18.2432	30	37	25	81	52	15	1.3	39	1		34	2.18	100	63		1.6	52		4.1	0.83	133
139	Female	166	89.3	2012	Hepatitis C	11 Cirrhosis: Hepatitis C, Chronic Active Hepatitis C	15 Cirrhosis: Alcoholic (Laennec's)			Hepatitis C	Alcohol		1	0	0	0	1	0	0	0	0	0	0	19	25	26.4282	19.6436	25.2416	27	121	48	75	36	21	1.8	43	1		149	2.26	92	44		1.2	51		3.4		129
140	Male	166	70	2012	Hepatocellular carcinoma	38 PLM: Hepatoma associated with Hepatitis	10 Cirrhosis: HBsAg+, Chronic active			Hepatocellular carcinoma	Hepatitis B		0	0	0	1	0	1	0	0	0	0	0	12	12	11.7783	14.7011	12.1712	47	99	32	141	227	13	1.1	30	1		38	2.51	101	112		2.5	40	4.8	4	0.89	144
141	Male	175	139	2012	Metabolic	33 MetDis: Other (familial amyloiditic polyneuropathy)				Metabolic			0	0	0	0	0	0	1	0	0	0	0	6	6	6.86637	7.25605	4.80025	40	68	27	141	174	12	1.1	31	0		10	2.35	104	76		3.5	21	5.3	3.9	0.85	143
142	Male	175.5	71.8	2012	NASH	51 NASH				NASH			0	0	0	0	0	0	0	1	0	0	0	22	23	21.9483	24.229	25.4118	36	80	58	116	35	19	1.7	37	1	60	178	2.77	95	96		1.5	36	10.6	4.1	0.67	137
143	Male	185	75	2012	Primary sclerosing cholangitis	25 Primary Sclerosing Cholangitis	61 PLM: Hepatoma Found incidentally on explant			Primary sclerosing cholangitis			0	0	0	0	0	0	0	0	1	0	1	31	33	30.1065	33.8325	35.5286	28	186	110	83	70	16	1.4	50	1	163	623	2.14	92	179		1.1	33	5.5	4.6	1.02	129
144	Female	156.5	51.5	2012	Autoimmune	12 Cirrhosis: Autoimmune, Chronic Active, Lupoid	52 LTx (Pancreas)			Autoimmune			0	1	0	0	0	0	0	0	1	0	0	13	13	15.4888	14.9952	14.3701	32	125	68	115	53	14	1.2	32	1	83	63	2.2	101	69		1.5	249	8.2	3.2	0.75	141
145	Female	160	74	2012	Fulminant hepatic failure	06 AHN: Other (Specify)				Fulminant hepatic failure			0	0	1	0	0	0	0	0	0	0	0	31	31	33.5949	32.4741	31.7215	30	91	217	65	20	34	3	75	1	56	348	2.33	109	120		0.5	23	7.4	4.3	1.3	144
146	Male	176	107	2012	Hepatocellular carcinoma	38 PLM: Hepatoma associated with Hepatitis	11 Cirrhosis: Hepatitis C, Chronic Active Hepatitis C	15 Cirrhosis: Alcoholic (Laennec's)		Hepatocellular carcinoma	Hepatitis C	Alcohol	1	0	0	0	1	1	0	0	0	0	0	17	20	20.4953	16.2397	19.8038	24	204	52	112	73	18	1.6	42	1	107	76	2.02	103	58		1.3	95	0	4.2	0.77	134
147	Male	167	69	2012	Hepatitis C	11 Cirrhosis: Hepatitis C, Chronic Active Hepatitis C				Hepatitis C			0	0	0	0	1	0	0	0	0	0	0	17	22	20.8111	19.8222	23.8577	41	107	39	68	66	22	1.9	38	1		73	2.49	95	68		1.2	102	7.6	4	0.8	132
148	Male	187	120	2013	Fulminant hepatic failure	06 AHN: Other ( hepatic infarction post resection)	43 PLM: Cholangiocarcinoma			Fulminant hepatic failure			0	0	1	0	0	0	0	0	1	0	0	30	30	28.9315	30.2699	28.5671	28	860	1161	83	99	16	1.4	50		0	284	2.35	104	277		1.5	146	4.5	5.3	0.9	147
149	Female	172	57.4	2013	Hepatitis C	11 Cirrhosis: Hepatitis C, Chronic Active Hepatitis C	15 Cirrhosis: Alcoholic (Laennec's)	26 MetDis: Alpha I- antitrypsin Deficiency		Hepatitis C	Alcohol	Metabolic	1	0	0	0	1	0	1	0	0	0	0	21	23	20.0674	24.0977	26.0855	36	187	35	71	62	22	1.9	41	1	67	42	2.2	112	119	55	0.9	36	4.6	4.4	0.67	135
150	Female	154	52	2013	Primary sclerosing cholangitis	25 Primary Sclerosing Cholangitis	48 Other (Crohn's Disease)			Primary sclerosing cholangitis			0	0	0	0	0	0	0	0	1	0	1	14	18	19.8911	14.8265	18.6025	24	534	160	89	31	16	1.4	37	0	197	63	2.12	101	54	90	2.5	350	7.2	3.5	0.71	134
151	Male	181.5	77.5	2013	Primary sclerosing cholangitis	25 Primary Sclerosing Cholangitis				Primary sclerosing cholangitis			0	0	0	0	0	0	0	0	0	0	1	27	29	30.4393	27.58	29.443	16	291	109	104	85	24	2.1	46	0	183	304	2.17	103	101			93		3.5	0.75	134
152	Male	171	73	2013	Hepatitis C	11 Cirrhosis: Hepatitis C, Chronic Active Hepatitis C	38 PLM: Hepatoma associated with Hepatitis	00 Hep BcAb Positive/ HepBsAg & HepBsAb Neg		Hepatitis C	Hepatocellular carcinoma		0	0	0	0	1	1	0	0	1	0	0	27	30	27.3448	29.2406	31.3925	23	156	54	82	58	19	1.7	42	1	129	111	2.06	101	189		1.4	62		2.9	0.7	132
153	Male	173	86	2013	Hepatitis C	11 Cirrhosis: Hepatitis C, Chronic Active Hepatitis C	38 PLM: Hepatoma associated with Hepatitis			Hepatitis C	Hepatocellular carcinoma		0	0	0	0	1	1	0	0	0	0	0	25	27	28.096	26.1873	27.5686	19	169	34	99	90	24	2	49	1	0	276	2.16	102	82		0.9	43	7.3	5.3	0.69	136
154	Male	170	105	2013	Alcohol	15 Cirrhosis: Alcoholic (Laennec's)				Alcohol			1	0	0	0	0	0	0	0	0	0	0	42	42	34.088	42.8333	42.4792	40	72	22	79	30	39	3.4	83	1		172	2.34	90	362		0.7	11	6.7	5.4	0.82	135
155	Male	185	89	2013	Alcohol	15 Cirrhosis: Alcoholic (Laennec's)	11 Cirrhosis: Hepatitis C, Chronic Active Hepatitis C	61 PLM: Hepatoma Found incidentally on explant	59 Hep BcAB & Hep BsAB Postive/ HepBsAG neg	Alcohol	Hepatitis C		1	0	0	0	1	0	0	0	1	0	0	22	22	22.049	24.6346	23.8664	29	112	38	94	57	18	1.6	42			135	2.01	107	112		1.4	21	7	3.9	0.74	142
156	Male	179	87	2013	Autoimmune	12 Cirrhosis: Autoimmune, Chronic Active, Lupoid				Autoimmune			0	1	0	0	0	0	0	0	0	0	0	32	34	34.6234	28.2409	30.8867	19	162	46	99	84	40	3.5	66	1	44	343	2.13	93	48	90	1	13	12.5	4.9	0.66	131
157	Female	176	67	2013	Primary sclerosing cholangitis	25 Primary Sclerosing Cholangitis				Primary sclerosing cholangitis			0	0	0	0	0	0	0	0	0	0	1	17	22	22.9681	19.7814	23.8251	21	122	34	85	57	20	1.8	31	1		50	1.95	98	74	79	1.4	17	7.1	3.6	0.75	132
158	Male	175	85	2013	Hepatocellular carcinoma	38 PLM: Hepatoma associated with Hepatitis	11 Cirrhosis: Hepatitis C, Chronic Active Hepatitis C	15 Cirrhosis: Alcoholic (Laennec's)	59 Hep BcAB & Hep BsAB Postive/HepBsAG neg	Hepatocellular carcinoma	Hepatitis C	Alcohol	1	0	0	0	1	1	0	0	1	0	0	26	28	26.6404	27.4653	29.6589	27	93	58	74	46	23	2	41	1	118	148	2.28	97	125	58	0.4	72	5.7	4.8	0.72	133
159	Male	191	78	2013	Hepatitis C	11 Cirrhosis: Hepatitis C, Chronic Active Hepatitis C	38 PLM: Hepatoma associated with Hepatitis	15 Cirrhosis: Alcoholic (Laennec's)		Hepatitis C	Hepatocellular carcinoma	Alcohol	1	0	0	0	1	1	0	0	0	0	0	11	12	13.1839	12.831	13.5102	26	141	81	122	190	15	1.3	36	1	118	34	2.01	106	78	90	1.3	82	3.8	4.4	0.75	139
160	Female	174.5	70	2013	Metabolic	33 MetDis: Other (Familial Transthyretin Amyloidosis)				Metabolic			0	0	0	0	0	0	1	0	0	0	0	43	43	29.9106	39.4102	39.4102	27	306	65	89	192	14	1.3	30	0	51	294	2.11	98	598	7	3.9	511	5.1	3.6	1.02	140
161	Female	161	86	2013	Autoimmune	12 Cirrhosis: Autoimmune, Chronic Active, Lupoid				Autoimmune			0	1	0	0	0	0	0	0	0	0	0	23	29	28.7774	23.8789	29.5213	28	129	34	119	88	22	1.9	32	1		270	2.16	94	58	90	1	37	4.8	4.2	0.71	126
162	Male	167	65	2013	Other Oriental Cholangiohepatitis	13 Cirrhosis Other (Oriental Cholangiohepatitis)				Other Oriental Cholangiohepatitis			0	0	0	0	0	0	0	0	1	0	0	20	24	22.7361	18.5066	22.8053	26	661	69	118	111	13	1.1	31	0	146	346	2.25	98	59	90	2.7	487	4.9	4.2	0.71	132
163	Female	176	92	2013	Fulminant hepatic failure	07 AHN: Unspecified				Fulminant hepatic failure			0	0	1	0	0	0	0	0	0	0	0	18	18	18.0095	17.8817	15.6699	29	73	153	73	58	8	0.7	36	1	981	58	2.82	97	189		2.1	36		4.5	0.84	144
164	Male	180	104	2013	Hepatitis C	11 Cirrhosis: Hepatitis C, Chronic Active Hepatitis C	38 PLM: Hepatoma associated with Hepatitis	59 Hep BcAB & Hep BsAB Postive/HepBsAG neg		Hepatitis C	Hepatocellular carcinoma		0	0	0	0	1	1	0	0	1	0	0	12	23	22.9291	22	23.56	22	95	57	111	45	16	1.4	35	0	63	45	2.08	107	61	90	1.7	64	8.1	3.6	0.64	0
165	Male	183	88	2013	Hepatitis C	11 Cirrhosis: Hepatitis C, Chronic Active Hepatitis C	15 Cirrhosis: Alcoholic (Laennec's)	00 Hep BcAb Positive/ HepBsAg & HepBsAb Neg		Hepatitis C	Alcohol		1	0	0	0	1	0	0	0	1	0	0	17	18	17.9659	21.815	22.2696	44	71	41	89	48	18	1.6	37	1		79	2.26	100	101	73	1.8	25	4.1	3.8	0.83	139
166	Female	149	53	2013	Hepatitis C	11 Cirrhosis: Hepatitis C, Chronic Active Hepatitis C	00 Hep BcAb Positive/ HepBsAg & HepBsAb Neg			Hepatitis C			0	0	0	0	1	0	0	0	1	0	0	14	24	22.421	16.2099	25.7259	29	266	142	134	36	14	1.2	31	1	141	75	2.14	89	56	90	2.1	68	3.5	3.6	0.76	124
167	Male	165	74	2013	Hepatitis B	10 Cirrhosis: HBsAg+, Chronic active	38 PLM: Hepatoma associated with Hepatitis			Hepatitis B	Hepatocellular carcinoma		0	0	0	1	0	1	0	0	0	0	0	15	19	18.6808	19.4958	23.084	25	264	69	85	123	17	1.5	28	1	72	37	2.26	93	109	63		563	14.4	4.2	0.57	133
168	Male	179	96	2013	Hepatocellular carcinoma	39 PLM: Hepatoma assoc. with other liver disease	15 Cirrhosis: Alcoholic (Laennec's)			Hepatocellular carcinoma	Alcohol		1	0	0	0	0	1	0	0	0	0	0	12	16	13.5874	16.2422	19.8058	38	227	22	90	72	14	1.2	37	1	46	26	2.44	101	125	53	2	78	11.7	3.4	0.69	134
169	Male	179	84	2013	Fulminant hepatic failure	06 AHN: Other (Autoimmiune)	55 Renal Failure			Fulminant hepatic failure			0	0	1	0	0	0	0	0	1	0	0	39	39	32.559	33.8125	33.0391	29	191	108	77	60	18	1.6	42	1	223	662	2.28	110	208	29	1.2	56	5.6	4.3	1.19	145
170	Female	172	97	2013	Hepatitis C	11 Cirrhosis: Hepatitis C, Chronic Active Hepatitis C	59 Hep BcAB & Hep BsAB Postive/HepBsAG neg			Hepatitis C			0	0	0	0	1	0	0	0	1	0	0	28	28	23.1025	28.3868	28.3868	40	51	21	77	57	19	1.6	82	1		69	2.24	103	230	20	1.2	15	7.5	4.3	0.81	140
171	Female	171	65.8	2013	Primary biliary cirrhosis	52 LTx (Recurrent PBC)	14 Chronic Active, Drug - Augmentin	24 Primary Biliary Cirrhosis		Primary biliary cirrhosis		Primary biliary cirrhosis	0	0	0	0	0	0	0	0	1	1	0	22	23	23.5683	24.4583	25.2354	39	509	151	130	97	19	1.7	33	0	143	209	2.27	107	76	83	3.7	1863	6.8	3.8	0.77	138
172	Female	168	69	2013	Primary biliary cirrhosis	24 Primary Biliary Cirrhosis				Primary biliary cirrhosis			0	0	0	0	0	0	0	0	0	1	0	18	20	22.4655	17.5619	19.8057	21	474	27	84	94	19	1.6	36	1	36	96	1.88	102	51	90	3.1	262	8.2	3.1	0.69	136
173	Male	179	94	2013	Hepatitis C	11 Cirrhosis: Hepatitis C, Chronic Active Hepatitis C	59 Hep BcAB & Hep BsAB Postive/HepBsAG neg			Hepatitis C			0	0	0	0	1	0	0	0	1	0	0	17	18	16.724	18.0734	18.6215	31	94	41	86	59	20	1.8	50	1	68	43	2.1	104	96	77	0.9	25	4.5	3.9	0.73	139
174	Female	160	79.9	2013	NASH	51 NASH	48 Other (Crohn's disease)			NASH			0	0	0	0	0	0	0	1	1	0	0	28	30	31.0008	32.6931	33.6064	24	143	32	87	75	21	1.8	39	1	34	465	2.03	99	111	49		15	6.2	3.8	0.93	135
175	Female	161	58.5	2013	Hepatocellular carcinoma	39 PLM: Hepatoma assoc. with other liver disease	11 Cirrhosis: Hepatitis C, Chronic Active Hepatitis C			Hepatocellular carcinoma	Hepatitis C		0	0	0	0	1	1	0	0	0	0	0	7	10	9.01637	9.15365	12.2383	39	127	24	121	55	13	1.1	31	1		16	2.58	103	57	90	2.6	41	4.4	4	0.79	136
176	Male	173	98	2013	Primary sclerosing cholangitis	25 Primary Sclerosing Cholangitis	15 Cirrhosis: Alcoholic (Laennec's)	48 Other (Ulcerative Colitis)		Primary sclerosing cholangitis	Alcohol		1	0	0	0	0	0	0	0	1	0	1	9	14	11.3249	14.4388	18.912	38	401	117	87	84	12	1.1	36	1	191	22	2.18	99	93	76		612		3.7	0.85	133
177	Female	171	72	2013	Hepatitis C	11 Cirrhosis: Hepatitis C, Chronic Active Hepatitis C	15 Cirrhosis: Alcoholic (Laennec's)			Hepatitis C	Alcohol		1	0	0	0	1	0	0	0	0	0	0	24	24	26.7508	29.9744	29.2225	40	114	21	68	28	25	2.2	40	1		228	2.32	104	96	55	1	20	7	3.3	1.36	143
178	Male	172	108	2013	Hepatocellular carcinoma	39 PLM: Hepatoma assoc. with other liver disease	15 Cirrhosis: Alcoholic (Laennec's)			Hepatocellular carcinoma	Alcohol		1	0	0	0	0	1	0	0	0	0	0	15	15	15.9268	15.3096	14.6924	31	112	40	127	53	15	1.3	37	0		76	2.22	106	77	90	1.6	216	7.9	3.5	0.79	141
179	Male	167	82	2013	Hepatitis C	11 Cirrhosis: Hepatitis C, Chronic Active Hepatitis C	15 Cirrhosis: Alcoholic (Laennec's)			Hepatitis C	Alcohol		1	0	0	0	1	0	0	0	0	0	0	24	27	26.8762	24.2587	27.0135	29	117	47	75	68	24	2.1	47	1		256	2.19	96	71	90	1.1	36	9.1	3.8	0.66	133
180	Male	175	67.3	2013	Hepatocellular carcinoma	38 PLM: Hepatoma associated with Hepatitis	11 Cirrhosis: Hepatitis C, Chronic Active Hepatitis C	59 Hep BcAB & Hep BsAB Postive/HepBsAG neg		Hepatocellular carcinoma	Hepatitis C		0	0	0	0	1	1	0	0	1	0	0	16	17	17.8453	17.1384	17.71	21	116	60	111	63	18	1.6	48	0	0	51	1.98	106	74	90	0.9	96	5.1	4.8	0.81	139
181	Male	175	115	2013	Hepatocellular carcinoma	39 PLM: Hepatoma assoc. with other liver disease	15 Cirrhosis: Alcoholic (Laennec's)			Hepatocellular carcinoma	Alcohol		1	0	0	0	0	1	0	0	0	0	0	21	26	23.5549	24.0508	28.4369	32	88	29	76	31	19	1.7	36	1		112	2.03	97	100	68	1.3	34	6.3	4.4	0.83	129
182	Female	174	94	2013	Hepatitis C	11 Cirrhosis: Hepatitis C, Chronic Active Hepatitis C	38 PLM: Hepatoma associated with Hepatitis			Hepatitis C	Hepatocellular carcinoma		0	0	0	0	1	1	0	0	0	0	0	9	9	11.0099	10.4551	10.4551	28	239	179	137	67	14	1.3	36	0	215	12	2.19	107	67	84	1.8	68	4.8	4.6	0.88	140
183	Male	168	89	2013	Hepatitis C	11 Cirrhosis: Hepatitis C, Chronic Active Hepatitis C	38 PLM: Hepatoma associated with Hepatitis	00 Hep BcAb Positive/ HepBsAg & HepBsAb Neg		Hepatitis C	Hepatocellular carcinoma		0	0	0	0	1	1	0	0	1	0	0	25	25	15.6067	16.9933	16.9933	23	201	49	124	82	19	1.7	38	0	76	30	2.03	109	84	87	2.5	168	6	3.7	0.74	140
184	Male	181	138.8	2013	Alcohol	15 Cirrhosis: Alcoholic (Laennec's)	51 NASH	39 PLM: Hepatoma assoc. with other liver disease		Alcohol	NASH	Hepatocellular carcinoma	1	0	0	0	0	1	0	1	0	0	0	18	21	20.9438	19.3845	21.9614	24	113	22	122	35	20	1.7	45	1		83		97	88	83	1.4	39	6.6	4.1		135
185	Female	160	70	2013	NASH	51 NASH	15 Cirrhosis: Alcoholic (Laennec's)			NASH	Alcohol		1	0	0	0	0	0	0	1	0	0	0	28	30	32.4208	33.5708	34.3744	31	169	14	79	69	28	2.5	34	1		427	2.36	100	112	48	1.3	26	4.6	4.2	0.69	135
186	Male	172	108.7	2013	Hepatitis C	11 Cirrhosis: Hepatitis C, Chronic Active Hepatitis C	38 PLM: Hepatoma associated with Hepatitis			Hepatitis C	Hepatocellular carcinoma		0	0	0	0	1	1	0	0	0	0	0	10	12	8.59299	7.45279	9.08015	33	69	14	95	164	13	1.1	27	0	15	4	2.28	103	114	62	4.5	32	5.8	4.2	0.64	138
187	Male	184.5	87.55	2013	Autoimmune	12 Cirrhosis: Autoimmune, Chronic Active, Lupoid				Autoimmune			0	1	0	0	0	0	0	0	0	0	0	30	33	35.2243	30.8732	33.3831	22	200	437	97	57	45	4	69	1	472	311	2.02	90	70	90	0.7	50	5.5	4.2	0.86	129
188	Male	166	64.8	2013	Primary sclerosing cholangitis	25 Primary Sclerosing Cholangitis				Primary sclerosing cholangitis			0	0	0	0	0	0	0	0	0	0	1	14	21	20.9341	9.29582	16.9719	21	281	42	74	182	15	1.3	34	0	61	74	1.98	97	33	90	2.6	183	19.1	4.7	0.71	130
189	Male	170	80	2013	Hepatocellular carcinoma	39 PLM: Hepatoma assoc. with other liver disease	51 NASH			Hepatocellular carcinoma	NASH		0	0	0	0	0	1	0	1	0	0	0	15	19	17.7913	16.662	20.7461	29	123	61	139	37	17	1.5	36	0	95	48	2.27	99	76	90	2.2	87	6.2	4.5	0.69	133
190	Female	166	71.2	2013	Polycystic liver disease	19 Polycystic Liver Disease				Polycystic liver disease			0	0	0	0	0	0	0	0	1	0	0	7	7	9.71489	8.43936	8.43936	37	85	14	121	189	15	1.3	156	0		9	2.31	103	66	90	3.1	53	4.5	4	0.93	140
191	Male	175	103	2013	Fulminant hepatic failure	02 AHN: Acute Hepatic Necrosis (6 MP)	13 Cirrhosis Other (Giant cell AIH)			Fulminant hepatic failure			0	0	1	0	0	0	0	0	1	0	0	39	39	33.7773	38.8955	38.9783	30	108	268	74	73	19	1.7	62	1	227	600	2.46	103	322	17	0.8	53	6.5	4.4	0.9	137
192	Male	185	88.4	2013	Hepatocellular carcinoma	38 PLM: Hepatoma associated with Hepatitis	11 Cirrhosis: Hepatitis C, Chronic Active Hepatitis C			Hepatocellular carcinoma	Hepatitis C		0	0	0	0	1	1	0	0	0	0	0	27	29	27.5906	30.1503	31.874	32	187	48	101	46	21	1.9	39	1	111	318	2.26	94	115	60	0.8	59	5.1	3.4	0.83	133
193	Male	178	99	2013	Hepatocellular carcinoma	38 PLM: Hepatoma associated with Hepatitis	11 Cirrhosis: Hepatitis C, Chronic Active Hepatitis C	59 Hep BcAB & Hep BsAB Postive/HepBsAG neg		Hepatocellular carcinoma	Hepatitis C		0	0	0	0	1	1	0	0	1	0	0	7	8	8.38489	7.86326	8.66668	36	82	24	128	54	14	1.3	29	0		13	2.17	105	63	90	1.7	30	5.6	3.9	0.8	139
194	Male	186	96.8	2013	Hepatitis C	11 Cirrhosis: Hepatitis C, Chronic Active Hepatitis C	48 Other (Haemophilia A)	61 PLM: Hepatoma Found incidentally on explant	59 Hep BcAB & Hep BsAB Postive/HepBsAG neg	Hepatitis C			0	0	0	0	1	0	0	0	1	0	0	29	30	31.7682	28.1389	28.732	28	149	73	83	72	36	3.1	56	1	101	384	2.15	97	65	90	1.2	21	6.8	3.3	0.81	138
195	Male	171	62	2013	Liver Transplant Recurrent Biliary Strictures	52 LTx (Recurrent biliary strictures)	07 AHN: Unspecified			Liver Transplant Recurrent Biliary Strictures	Fulminant hepatic failure		0	0	1	0	0	0	0	0	1	0	0	28	32	30.232	30.4338	33.5428	19	415	197	98	116	17	1.5	38	0	274	584	2.03	98	125	70	2.1	90		4	0.85	127
196	Male	170	76.9	2013	Hepatocellular carcinoma	38 PLM: Hepatoma associated with Hepatitis	11 Cirrhosis: Hepatitis C, Chronic Active Hepatitis C	00 Hep BcAb Positive/ HepBsAg & HepBsAb Neg		Hepatocellular carcinoma	Hepatitis C		0	0	0	0	1	1	0	0	1	0	0	13	15	16.5513	13.1646	15.1773	18	250	92	116	81	18	1.6	39	0	161	34	1.94	108	53	90	1.6	318	5.7	3.8	0.73	137
197	Female	165	83.5	2013	Hepatitis C	11 Cirrhosis: Hepatitis C, Chronic Active Hepatitis C				Hepatitis C			0	0	0	0	1	0	0	0	0	0	0	20	25	28.1921	25.5161	29.1371	15	114	18	83	76	20	1.8	36	1		112	1.83	95	101	53	1.7	25	5.2	4.2	0.91	130
198	Male	168	109	2013	Alcohol	15 Cirrhosis: Alcoholic (Laennec's)				Alcohol			1	0	0	0	0	0	0	0	0	0	0	22	26	25.3045	21.7775	25.422	23	197	46	127	77	22	2	51	1	49	125	2.06	98	72	90	1.2	53	5.8	3.7	0.8	132
199	Female	161	67	2013	Primary biliary cirrhosis	24 Primary Biliary Cirrhosis				Primary biliary cirrhosis			0	0	0	0	0	0	0	0	0	1	0	25	30	28.3177	32.2419	34.7633	32	133	66	67	49	19	1.7	54	1	107	492	2.22	89	91	62	1.7	40	5.4	3	1.11	127
200	Male	179	88.5	2014	Primary sclerosing cholangitis	25 Primary Sclerosing Cholangitis				Primary sclerosing cholangitis			0	0	0	0	0	0	0	0	0	0	1	34	35	35.1989	37.0286	37.6972	25	80	15	80	189	31	2.7	70	1		498	2.55	97	154	40	1.2	16	7.5	3.8	0.67	131
201	Female	171	68.2	2014	Fulminant hepatic failure	02 AHN: Acute Hepatic Necrosis ( LSD)				Fulminant hepatic failure			0	0	1	0	0	0	0	0	0	0	0	38	38	43.8873	36.9021	37.057	39	248	378	95	105	108	9.6	70		0	571	2.44	99	57	90	1	87	10.4	3.3	0.82	138
202	Male	176	90	2014	Hepatocellular carcinoma	38 PLM: Hepatoma associated with Hepatitis	11 Cirrhosis: Hepatitis C, Chronic Active Hepatitis C			Hepatocellular carcinoma	Hepatitis C		0	0	0	0	1	1	0	0	0	0	0	16	19	19.6333	18.3303	21.039	24	114	74	107	52	20	1.8	46	0	106	53	2.04	102	73	90	1.6	111		3.6		135
203	Male	185	102	2014	Hepatocellular carcinoma	38 PLM: Hepatoma associated with Hepatitis	11 Cirrhosis: Hepatitis C, Chronic Active Hepatitis C			Hepatocellular carcinoma	Hepatitis C		0	0	0	0	1	1	0	0	0	0	0	16	19	18.759	13.0993	16.4619	30	226	50	131	76	18	1.6	38	1		73	2.13	105	42	90	1.4	50	9.9	4	0.67	135
204	Male	186	74	2014	Primary sclerosing cholangitis	25 Primary Sclerosing Cholangitis	00 Hep BcAb Positive/ HepBsAg & HepBsAb Neg			Primary sclerosing cholangitis			0	0	0	0	0	0	0	0	1	0	1	24	25	28.1946	26.2105	26.9	16	306	178	94	121	22	1.9	54	1	0	286	2.1	105	86	82	3.2	168	4.6	3.9	0.79	138
205	Male	172	62	2014	Hepatitis C	11 Cirrhosis: Hepatitis C, Chronic Active Hepatitis C	55 Renal Failure			Hepatitis C			0	0	0	0	1	0	0	0	1	0	0	22	23	16.6496	24.1398	25.3293	30	116	45	92	66	16	1.5	43	1		18	2.12	115	300	19	1.2	149	15.7	5.1	0.69	137
206	Male	178	72	2014	Liver Transplant Chronic Rejection	50 LTX Chronic Rejection				Liver Transplant Chronic Rejection			0	0	0	0	0	0	0	0	1	0	0	36	38	35.7987	37.9311	38.7586	20	193	244	68	63	27	2.4	71	1	376	740	1.85	96	156	52	1.5	45	5.7	3.9	1	124
207	Male	158	88.6	2014	Hepatitis C	11 Cirrhosis: Hepatitis C, Chronic Active Hepatitis C				Hepatitis C			0	0	0	0	1	0	0	0	0	0	0	19	24	21.1726	20.6964	25.0397	32	118	28	77	68	21	1.9	48	1		44	2	96	105	70	1.1	49	5.9	2.9	0.86	131
208	Male	177	98	2014	NASH	51 NASH	61 PLM: Hepatoma Found incidentally on explant			NASH			0	0	0	0	0	0	0	1	1	0	0	23	23	24.8091	20.9455	20.9455	25	173	28	75	50	26	2.3	45	1		134	2.04	107	55	90	1	205		3.9	0.68	140
209	Male	185.6	131.6	2014	Hepatocellular carcinoma	39 PLM: Hepatoma assoc. with other liver disease	26 MetDis: Alpha I -antitrypsin Deficiency			Hepatocellular carcinoma	Metabolic		0	0	0	0	0	1	1	0	0	0	0	12	13	12.5245	15.37	15.9857	29	172	60	120	51	15	1.4	36	0	55	23	2.2	104	107	65	1.5	309	11	4.4	0.59	139
210	Female	157	67	2014	Primary sclerosing cholangitis	25 Primary Sclerosing Cholangitis	43 PLM: Cholangiocarcinoma Found incidentally on explant			Primary sclerosing cholangitis			0	0	0	0	0	0	0	0	1	0	1	22	27	29.1685	24.4785	28.3589	17	180	162	81	95	15	1.4	42	0	238	498	2.23	97	50	90	2.3	29	5.8	4.3	0.83	130
211	Male	194	89	2014	Primary sclerosing cholangitis	25 Primary Sclerosing Cholangitis	12 Cirrhosis: Autoimmune, Chronic Active, Lupoid			Primary sclerosing cholangitis	Autoimmune		0	1	0	0	0	0	0	0	0	0	1	21	22	23.2401	20.9691	21.9206	34	515	152	111	123	19	1.7	29	0	122	250	2.38	96	61	90	4.3	336	5	4.4	0.92	138
212	Female	146	52.2	2014	Metabolic	29 MetDis: Glycogen Storage Disease Type I	36 Benign Lesion: Other (Hepatic Adenoma)			Metabolic			0	0	0	0	0	0	1	0	1	0	0	6	9	7.33	2.62641	5.42943	36	95	32	88	940	12	1	23	0		13	2.48	102	41	90	2.9	28	3.9	4.2	0.89	137
213	Male	189.6	78.8	2014	Autoimmune	12 Cirrhosis: Autoimmune, Chronic Active, Lupoid				Autoimmune			0	1	0	0	0	0	0	0	0	0	0	16	19	17.951	18.2048	20.9292	29	141	79	135	83	19	1.7	34	1	71	50	2.15	100	75	90	1.8	26		4.3	0.77	135
214	Female	150	84.7	2014	Hepatocellular carcinoma	38 PLM: Hepatoma associated with Hepatitis	11 Cirrhosis: Hepatitis C, Chronic Active Hepatitis C	59 Hep BcAB & Hep BsAB Postive/HepBsAG neg		Hepatocellular carcinoma	Hepatitis C		0	0	0	0	1	1	0	0	1	0	0	16	16	19.5463	15.4684	14.8551	23	85	47	93	69	18	1.6	40	1	78	60	1.99	111	47	90	0.8	27		4.2		141
215	Male	175	81	2014	Hepatitis C	11 Cirrhosis: Hepatitis C, Chronic Active Hepatitis C	61 PLM: Hepatoma Found incidentally on explant	00 Hep BcAb Positive/ HepBsAg & HepBsAb Neg		Hepatitis C			0	0	0	0	1	0	0	0	1	0	0	25	29	27.9503	27.9381	30.9536	26	146	29	109	64	22	2	46	1		258	2.23	98	96	81	1.8	25	18.2	5.4	0.67	130
216	Female	172.5	69	2014	Primary sclerosing cholangitis	25 Primary Sclerosing Cholangitis				Primary sclerosing cholangitis			0	0	0	0	0	0	0	0	0	0	1	26	28	32.1616	29.3483	30.9461	13	176	97	121	118	21	1.9	39	0	166	484	2.21	102	82	67	1.9	74	16.2	3.4	0.9	134
217	Female	169	60	2014	Hepatocellular carcinoma	39 PLM: Hepatoma assoc. with other liver disease	15 Cirrhosis: Alcoholic (Laennec's)			Hepatocellular carcinoma	Alcohol		1	0	0	0	0	1	0	0	0	0	0	13	13	14.6102	13.8277	13.8277	30	229	25	129	87	18	1.6	43	1		27	2.32	107	65	90	1.9	32	5	3.9	0.67	140
218	Male	169	78	2014	Hepatocellular carcinoma	38 PLM: Hepatoma associated with Hepatitis	10 Cirrhosis: HBsAg+, Chronic active			Hepatocellular carcinoma	Hepatitis B		0	0	0	1	0	1	0	0	0	0	0	11	11	14.2771	11.1933	7.5925	27	170	28	114	82	15	1.3	32	0		45	2.15	112	54	90	2.2	110	6.8	4.4	0.81	145
219	Female	163	62	2014	Primary biliary cirrhosis	24 Primary Biliary Cirrhosis				Primary biliary cirrhosis			0	0	0	0	0	0	0	0	0	1	0	28	29	27.8582	33.6165	34.0952	36	77	21	87	107	14	1.3	33	1	84	398	2.27	99	179	29	3.1	24	7.4	4	1.55	137
220	Male	175.1	77.5	2014	Hepatocellular carcinoma	38 PLM: Hepatoma associated with Hepatitis	11 Cirrhosis: Hepatitis C, Chronic Active Hepatitis C	59 Hep BcAB & Hep BsAB Postive/HepBsAG neg		Hepatocellular carcinoma	Hepatitis C		0	0	0	0	1	1	0	0	1	0	0	15	21	19.1288	18.3081	23.7311	26	114	31	114	94	14	1.3	36	1		22	2.26	96	146	44	1.6	65	5.6	4.2	0.79	130
221	Female	163	62.3	2014	Other Epithelioid Haemangioendothelioma	48 Other (Epithelioid Haemangioendothelioma)				Other Epithelioid Haemangioendothelioma			0	0	0	0	0	0	0	0	1	0	0	6	6	7.33	6.22976	3.69699	36	288	33	122	223	11	1	28	0		7	2.18	104	67	84	2.9	177	4.9	4.1	0.87	143
222	Male	175.6	66.9	2014	Hepatocellular carcinoma	38 PLM: Hepatoma associated with Hepatitis	10 Cirrhosis: HBsAg+, Chronic active			Hepatocellular carcinoma	Hepatitis B		0	0	0	1	0	1	0	0	0	0	0	11	13	12.2589	12.6873	14.7358	31	118	49	107	25	14	1.3	36	0		34	2.09	105	71	90	1.2	110		4	0.7	137
223	Male	172.8	77	2014	Alcohol	15 Cirrhosis: Alcoholic (Laennec's)				Alcohol			1	0	0	0	0	0	0	0	0	0	0	18	24	23.6473	20.5853	25.9243	27	159	23	68	95	21	1.8	42	1		86	2.02	98	69	90	1.6	107	9.3	4.8	0.7	129
224	Male	186	95.5	2014	Alcohol	15 Cirrhosis: Alcoholic (Laennec's)	11 Cirrhosis: Hepatitis C, Chronic Active Hepatitis C	00 Hep BcAb Positive/ HepBsAg & HepBsAb Neg		Alcohol	Hepatitis C		1	0	0	0	1	0	0	0	1	0	0	18	21	18.6747	19.2501	21.8439	44	102	16	86	58	20	1.8	45	1	38	69	2.24	103	70	90	1.6	21	5.5	4.1	0.76	135
225	Male	169	75.3	2014	Cryptogenic Idiopathic	09 Cirrhosis: Cryptogenic, Idiopathic	00 Hep BcAb Positive/ HepBsAg & HepBsAb Neg			Cryptogenic Idiopathic			0	0	0	0	0	0	0	0	1	0	0	26	28	26.8645	28.9567	30.8893	26	101	45	108	80	17	1.5	38	1	91	192	2.34	96	174	35	1.7	32	9.7	4.2	0.88	133
226	Male	183	127	2014	Hepatocellular carcinoma	38 PLM: Hepatoma associated with Hepatitis	11 Cirrhosis: Hepatitis C, Chronic Active Hepatitis C			Hepatocellular carcinoma	Hepatitis C		0	0	0	0	1	1	0	0	0	0	0	8	14	11.8623	12.1271	17.0049	30	84	113	147	192	13	1.2	30	0	96	17	2.1	97	88	80	3.1	311		3.8	0.67	133
227	Male	163	75.5	2014	Hepatocellular carcinoma	38 PLM: Hepatoma associated with Hepatitis	10 Cirrhosis: HBsAg+, Chronic active			Hepatocellular carcinoma	Hepatitis B		0	0	0	1	0	1	0	0	0	0	0	13	13	10.9405	15.7244	15.1175	42	84	35	134	138	14	1.2	31	0		25	2.43	99	118	54	3.1	49	6.8	4.1	0.95	141
228	Female	156	53.6	2014	Hepatocellular carcinoma	38 PLM: Hepatoma associated with Hepatitis	11 Cirrhosis: Hepatitis C, Chronic Active Hepatitis C	15 Cirrhosis: Alcoholic (Laennec's)		Hepatocellular carcinoma	Hepatitis C	Alcohol	1	0	0	0	1	1	0	0	0	0	0	7	7	8.91071	9.09536	8.32275	41	111	51	133	101	13	1.1	35	0	52	20	2.4	101	57	90	2	60	4.8	4	0.77	141
229	Male	174	95.8	2014	Hepatocellular carcinoma	38 PLM: Hepatoma associated with Hepatitis	11 Cirrhosis: Hepatitis C, Chronic Active Hepatitis C			Hepatocellular carcinoma	Hepatitis C		0	0	0	0	1	1	0	0	0	0	0	21	25	25.1835	22.8197	26.6852	21	120	69	117	51	19	1.7	32	0	120	152	2.04	97	89	86	1.2	47	5.8	4.4	0.75	131
230	Male	167	104	2014	Alcohol	15 Cirrhosis: Alcoholic (Laennec's)	11 Cirrhosis: Hepatitis C, Chronic Active Hepatitis C			Alcohol	Hepatitis C		1	0	0	0	1	0	0	0	0	0	0	23	26	23.8655	24.4612	26.792	28	73	16	78	101	27	2.4	45	1	32	68	2.05	101	104	72	1.4	17	6.6	4	0.74	134
231	Male	171.7	63.9	2014	Primary sclerosing cholangitis	25 Primary Sclerosing Cholangitis				Primary sclerosing cholangitis			0	0	0	0	0	0	0	0	0	0	1	30	31	28.5676	32.0139	33.0121	39	185	31	87	41	27	2.4	47	1		218	2.45	101	143	45	1.1	36	4.9	4	0.89	135
232	Female	172	75.7	2014	Liver Transplant Chronic Rejection	52 LTx (Chronic Rejection HCV Recurrence)				Liver Transplant Chronic Rejection			0	0	0	0	0	0	0	0	1	0	0	28	30	31.2676	32.5217	33.8304	20	2056	175	84	202	13	1.2	40	0	187	681	2.85	103	158	32	4.8	1214	5.7	4.1	0.68	133
233	Male	164	105	2014	Hepatocellular carcinoma	39 PLM: Hepatoma assoc. with other liver disease	51 NASH			Hepatocellular carcinoma	NASH		0	0	0	0	0	1	0	1	0	0	0	15	18	15.5424	17.7351	19.9615	30	192	44	108	62	19	1.7	37	0		32	2.23	99	93	73	1.5	625	6.4	4	0.8	136
234	Male	169	84	2014	Hepatocellular carcinoma	38 PLM: Hepatoma associated with Hepatitis	11 Cirrhosis: Hepatitis C, Chronic Active Hepatitis C	00 Hep BcAb Positive/ HepBsAg & HepBsAb Neg		Hepatocellular carcinoma	Hepatitis C		0	0	0	0	1	1	0	0	1	0	0	6	6	7.42137	2.57624	1.64065	32	93	43	120	120	12	1.1	29	0		4	2.22	104	73	90	3.4	113	7	4.4	0.86	141
235	Male	172	80.3	2014	Primary biliary cirrhosis	24 Primary Biliary Cirrhosis	48 Other (Renal Ca)			Primary biliary cirrhosis			0	0	0	0	0	0	0	0	1	1	0	14	14	14.4511	14.3993	13.7593	28	332	29	112	43	16	1.4	42	1	42	42	1.97	104	72	90	3.4	407	7.6	4	0.69	141
236	Male	178	84.5	2014	Hepatitis C	11 Cirrhosis: Hepatitis C, Chronic Active Hepatitis C	61 PLM: Hepatoma Found incidentally on explant			Hepatitis C			0	0	0	0	1	0	0	0	1	0	0	23	26	22.2737	25.2796	27.4876	34	96	38	92	144	19	1.7	35	1	85	100	2.03	101	129	52	0.8	70	5.9	4.9	0.93	134
237	Male	173	98.6	2014	NASH	51 NASH	39 PLM: Hepatoma assoc. with other liver disease			NASH	Hepatocellular carcinoma		0	0	0	0	0	1	0	1	0	0	0	19	19	16.7904	22.6119	22.6119	41	155	36	75	53	17	1.5	45	1	65	53	2.23	104	127	54	1.5	205	10.5	5	0.81	140
238	Male	165	61	2014	Hepatocellular carcinoma	38 PLM: Hepatoma associated with Hepatitis	10 Cirrhosis: HBsAg+, Chronic active			Hepatocellular carcinoma	Hepatitis B		0	0	0	1	0	1	0	0	0	0	0	8	9	8.01533	10.9406	11.667	39	202	187	142	148	12	1.1	32	0	164	22	2.42	96	80	90	3.8	581	6.4	3.4	0.81	139
239	Male	184	94	2014	NASH	51 NASH	61 PLM: Hepatoma Found incidentally on explant			NASH			0	0	0	0	0	0	0	1	1	0	0	29	32	30.852	32.492	34.5567	27	135	69	88	109	25	2.3	54	1	0	264	2.09	91	130	50	0.6	45	6.7	4.8	0.79	129
240	Male	181	75.8	2014	Primary sclerosing cholangitis	25 Primary Sclerosing Cholangitis				Primary sclerosing cholangitis			0	0	0	0	0	0	0	0	0	0	1	25	25	26.5065	25.2885	25.6562	24	157	68	100	53	25	2.2	45	0	80	204	2.07	101	79	90	2	205	4.7	3.7	0.77	139
241	Male	171	48	2014	Hepatocellular carcinoma	38 PLM: Hepatoma associated with Hepatitis	10 Cirrhosis: HBsAg+, Chronic active			Hepatocellular carcinoma	Hepatitis B		0	0	0	1	0	1	0	0	0	0	0	17	18	18.0482	15.7513	16.9637	31	91	16	85	32	17	1.6	40	0		80	2.12	102	49	90	0.6	148	9.3	4	0.66	138
242	Male	178	84	2014	Metabolic	26 MetDis: Alpha I -antitrypsin Deficiency	59 Hep BcAB & Hep BsAB Postive/HepBsAG neg			Metabolic			0	0	0	0	0	0	1	0	1	0	0	18	22	19.1069	17.7424	21.6375	37	143	70	115	114	17	1.6	42	1	0	80	2.13	100	61	90	1.5	53	4.6	4.4	0.83	133
243	Female	165	55.6	2014	Primary sclerosing cholangitis	25 Primary Sclerosing Cholangitis	43 PLM: Cholangiocarcinoma Found incidentally on explant			Primary sclerosing cholangitis			0	0	0	0	0	0	0	0	1	0	1	25	31	30.8522	26.5538	31.5961	21	264	104	117	154	21	1.9	33	1	196	391	2.14	91	55	90	3.2	201	6.6	5.4	0.75	125
244	Male	171	95	2014	Primary sclerosing cholangitis	25 Primary Sclerosing Cholangitis	48 Other (ulcerative colitis)			Primary sclerosing cholangitis			0	0	0	0	0	0	0	0	1	0	1	12	17	13.1359	16.7959	20.8566	34	658	59	83	47	12	1.1	30	1	54	22	2.32	102	126	60	2.5	433	5.7	5.6	0.81	133
245	Male	180	80.6	2014	Hepatitis C	11 Cirrhosis: Hepatitis C, Chronic Active Hepatitis C	38 PLM: Hepatoma associated with Hepatitis	59 Hep BcAB & Hep BsAB Postive/HepBsAG neg		Hepatitis C	Hepatocellular carcinoma		0	0	0	0	1	1	0	0	1	0	0	17	23	19.3834	21.4711	26.1033	39	139	112	86	69	16	1.4	40	1	168	83	2.16	96	89	81	1.1	95	6	4.3	1.06	130
246	Male	168	78.6	2014	Hepatitis C	11 Cirrhosis: Hepatitis C, Chronic Active Hepatitis C	15 Cirrhosis: Alcoholic (Laennec's)			Hepatitis C	Alcohol		1	0	0	0	1	0	0	0	0	0	0	12	16	16.2554	13.1459	17.174	20	55	11	85	73	18	1.7	59			18	2.01	104	71	90	1.6	28	3.6	4.2	0.87	134
247	Male	178	68	2014	Hepatocellular carcinoma	38 PLM: Hepatoma associated with Hepatitis	11 Cirrhosis: Hepatitis C, Chronic Active Hepatitis C	15 Cirrhosis: Alcoholic (Laennec's)		Hepatocellular carcinoma	Hepatitis C	Alcohol	1	0	0	0	1	1	0	0	0	0	0	7	7	7.79137	9.19962	8.42961	30	143	171	154	55	12	1.1	33	0	197	16	2.34	103	77	90	1.7	89	4.8	4.1	0.65	141
248	Male	181	81.6	2014	Alcohol	15 Cirrhosis: Alcoholic (Laennec's)				Alcohol			1	0	0	0	0	0	0	0	0	0	0	25	29	26.509	26.8627	30.147	42	179	64	78	63	28	2.5	54	1	88	160	2.71	92	81	90	1	12	8.7	4.3	0.8	130
249	Male	168	66.3	2014	Hepatitis C	52 LTx (Recurrent HCV Chronic Strictures)				Hepatitis C			0	0	0	0	1	0	0	0	0	0	0	31	31	30.067	32.2065	32.4013	27	216	59	96	148	18	1.7	37	0	174	377	2.31	104	178	35	2.6	304	5.2	2.6	0.8	139
250	Male	161	63	2014	Hepatocellular carcinoma	38 PLM: Hepatoma associated with Hepatitis	11 Cirrhosis: Hepatitis C, Chronic Active Hepatitis C	00 Hep BcAb Positive/ HepBsAg & HepBsAb Neg		Hepatocellular carcinoma	Hepatitis C		0	0	0	0	1	1	0	0	1	0	0	7	7	7.6573	7.92047	3.91053	42	86	33	81	60	13	1.2	33	0		15	2.2	108	68	90	2	64	5.4	3.9	0.86	145
251	Female	153	56	2014	Hepatitis C	11 Cirrhosis: Hepatitis C, Chronic Active Hepatitis C	15 Cirrhosis: Alcoholic (Laennec's)	00 Hep BcAb Positive/ HepBsAg & HepBsAb Neg		Hepatitis C	Alcohol		1	0	0	0	1	0	0	0	1	0	0	16	21	20.8246	17.9389	22.3511	29	314	42	98	120	16	1.4	34	0		81	2.23	93	59	90	1.1	30	5.4	4.8	0.93	132
252	Male	169	101	2014	Cryptogenic Idiopathic	09 Cirrhosis: Cryptogenic, Idiopathic				Cryptogenic Idiopathic			0	0	0	0	0	0	0	0	1	0	0	26	26	25.7516	27.0398	26.7158	25	168	34	89	72	24	2.1	60		41	145	2.19	109	116	58	1	20	4.9	4.2	0.89	141
253	Male	173	100	2014	Hepatocellular carcinoma	39 PLM: Hepatoma assoc. with other liver disease	51 NASH	15 Cirrhosis: Alcoholic (Laennec's)		Hepatocellular carcinoma	NASH	Alcohol	1	0	0	0	0	1	0	1	0	0	0	12	20	19.0247	16.001	22.6007	28	120	53	129	77	16	1.5	53	1	0	30	2.39	101	80	90	3.3	84	5.9	5.4	0.7	129
254	Female	164	131	2014	Fulminant hepatic failure	07 AHN: Unspecified				Fulminant hepatic failure			0	0	1	0	0	0	0	0	0	0	0	39	39	40.6879	38.987	39.215	23	105	46	88	109	63	5.5	61	1	71	456	1.99	92	97	67	0.8	46	3.9	3.9	1.06	131
255	Male	183.8	83.5	2014	Primary sclerosing cholangitis	25 Primary Sclerosing Cholangitis				Primary sclerosing cholangitis			0	0	0	0	0	0	0	0	0	0	1	21	27	26.257	22.5449	27.7814	19	326	87	114	184	20	1.8	42	1	123	115	2.03	100	82	90	2	206	4.9	5.7	0.76	128
256	Female	160	78	2014	Other Post Abdo Hysterctomy Bleed	48 Other (Post Abdo Hysterctomy Bleed)	11 Cirrhosis: Hepatitis C, Chronic Active Hepatitis C			Other Post Abdo Hysterctomy Bleed	Hepatitis C		0	0	0	0	1	0	0	0	1	0	0	27	27	30.252	31.9622	31.9622	39	147	778	74	94	26	2.4	71	1	2305	248	2.78	99	148	33	1	25		4	1	140
257	Female	155	93	2014	Primary sclerosing cholangitis	25 Primary Sclerosing Cholangitis	12 Cirrhosis: Autoimmune, Chronic Active, Lupoid			Primary sclerosing cholangitis	Autoimmune		0	1	0	0	0	0	0	0	0	0	1	20	21	22.0443	21.834	22.7423	30	162	46	87	79	20	1.8	41	1	87	109	2.11	103	71	89	2	66	5.5	4.6	0.77	138
258	Female	165	65.5	2014	Cryptogenic Idiopathic	09 Cirrhosis: Cryptogenic, Idiopathic				Cryptogenic Idiopathic			0	0	0	0	0	0	0	0	1	0	0	28	28	30.0699	31.9417	32.1432	33	155	43	74	160	22	2	51	1		580	2.64	102	81	69	1.7	78	6.8	4.4	0.78	139
259	Male	171.5	94	2014	Hepatocellular carcinoma	38 PLM: Hepatoma associated with Hepatitis	11 Cirrhosis: Hepatitis C, Chronic Active Hepatitis C			Hepatocellular carcinoma	Hepatitis C		0	0	0	0	1	1	0	0	0	0	0	7	7	6.86637	5.74345	4.88703	38	96	80	129	98	12	1.1	33	0	64	11	2.26	102	58	90	2.2	73	6.1	3.8	0.83	141
260	Male	174	118	2015	NASH	51 NASH	59 Hep BcAB & Hep BsAB Postive/HepBsAG neg			NASH			0	0	0	0	0	0	0	1	1	0	0	29	31	28.0906	29.3655	31.4924	31	69	17	87	14	23	2.1	53	1		127	2.19	95	180	33	1	18	8.3	4.1	0.78	132
261	Male	184.8	75	2015	Alcohol	15 Cirrhosis: Alcoholic (Laennec's)	39 PLM: Hepatoma assoc. with other liver disease			Alcohol	Hepatocellular carcinoma		1	0	0	0	0	1	0	0	0	0	0	23	25	23.7643	25.5831	27.0248	30	200	27	82	87	18	1.7	41	1		154	2.24	99	122	52	1.7	162	6.5	3.7	0.7	136
262	Male	169	68.8	2015	Hepatocellular carcinoma	38 PLM: Hepatoma associated with Hepatitis	11 Cirrhosis: Hepatitis C, Chronic Active Hepatitis C	00 Hep BcAb Positive/ HepBsAg & HepBsAb Neg		Hepatocellular carcinoma	Hepatitis C		0	0	0	0	1	1	0	0	1	0	0	20	21	21.8161	20.1205	20.6175	26	151	76	107	67	20	1.8	41	0	125	118	1.94	104	76	90	0.6	175	5.4	3.4	0.63	139
263	Male	181	81	2015	Hepatocellular carcinoma	38 PLM: Hepatoma associated with Hepatitis	10 Cirrhosis: HBsAg+, Chronic active			Hepatocellular carcinoma	Hepatitis B		0	0	0	1	0	1	0	0	0	0	0	8	8	7.36421	6.46347	3.10982	37	227	144	144	100	12	1.1	26	0	75	6	2.28	105	97	81	3.1	427	6.7	3.9	0.91	144
264	Male	187	80	2015	Primary sclerosing cholangitis	25 Primary Sclerosing Cholangitis				Primary sclerosing cholangitis			0	0	0	0	0	0	0	0	0	0	1	24	26	27.429	23.4085	25.0677	20	235	228	108	516	24	2.2	40	0	0	202	2.24	98	66	90	3.9	218	6.9	3.8	0.68	136
265	Male	177	72.4	2015	Hepatocellular carcinoma	38 PLM: Hepatoma associated with Hepatitis	11 Cirrhosis: Hepatitis C, Chronic Active Hepatitis C	15 Cirrhosis: Alcoholic (Laennec's)		Hepatocellular carcinoma	Hepatitis C	Alcohol	1	0	0	0	1	1	0	0	0	0	0	15	19	20.2068	15.0589	18.8	19	141	44	113	77	18	1.7	41	0		48	2.13	98	64	90	1.6	66	5.5	3.7	0.71	134
266	Female	157.5	92.7	2015	Hepatitis C	11 Cirrhosis: Hepatitis C, Chronic Active Hepatitis C	38 PLM: Hepatoma associated with Hepatitis			Hepatitis C	Hepatocellular carcinoma		0	0	0	0	1	1	0	0	0	0	0	10	10	10.8754	9.35909	7.82704	28	174	76	99	37	13	1.2	30	0	123	5	2.11	103	99	52	2.6	107	5.9	4.4	0.76	142
267	Female	166.8	62.5	2015	Primary biliary cirrhosis	24 Primary Biliary Cirrhosis				Primary biliary cirrhosis			0	0	0	0	0	0	0	0	0	1	0	14	17	14.8356	20.5141	22.4627	24	103	8	82	163	14	1.3	54	1		17	2.24	111	137	36	2.6	11	6.2	4.3	1.08	136
268	Female	172	65.3	2015	Hepatitis C	11 Cirrhosis: Hepatitis C, Chronic Active Hepatitis C	38 PLM: Hepatoma associated with Hepatitis	59 Hep BcAB & Hep BsAB Postive/HepBsAG neg		Hepatitis C	Hepatocellular carcinoma		0	0	0	0	1	1	0	0	1	0	0	17	26	25.085	25.0958	31.8027	34	83	22	67	117	18	1.7	36	1		85	2.21	89	92	56	1.3	31	5.6	4.6	0.85	122
269	Male	178	132	2015	Alcohol	15 Cirrhosis: Alcoholic (Laennec's)				Alcohol			1	0	0	0	0	0	0	0	0	0	0	24	30	26.9655	27.2647	31.7221	26	209	20	77	97	14	1.3	49	1		114	2.25	89	200	30	2.3	79	5.8	5	0.79	126
270	Male	186	77	2015	Primary sclerosing cholangitis	25 Primary Sclerosing Cholangitis	48 Other (Ulcerative colitis)			Primary sclerosing cholangitis			0	0	0	0	0	0	0	0	1	0	1	25	25	25.2747	28.9041	26.4075	40	262	38	81	185	14	1.3	35	1		520	2.19	113	113	68	3	64	5.3	3.7	1.38	149
271	Male	177	96	2015	Hepatocellular carcinoma	39 PLM: Hepatoma assoc. with other liver disease	11 Cirrhosis: Hepatitis C, Chronic Active Hepatitis C	56 HIV	59 Hep BcAB & Hep BsAB Postive/HepBsAG neg	Hepatocellular carcinoma	Hepatitis C		0	0	0	0	1	1	0	0	1	0	0	11	13	11.8993	11.8095	13.9238	28	189	108	117	25	15	1.4	39	1	176	24	2.06	103	65	90	1.3	76	5.3	4.3	0.78	137
272	Female	168	91	2015	Primary biliary cirrhosis	24 Primary Biliary Cirrhosis	12 Cirrhosis: Autoimmune, Chronic Active, Lupoid			Primary biliary cirrhosis	Autoimmune		0	1	0	0	0	0	0	0	0	1	0	32	33	31.6516	34.4056	34.9651	15	126	238	68	42	13	1.2	30	1	172	319	1.76	97	294	16	1.8	38	7.7	3.3	0.85	136
273	Male	175	84	2015	Hepatitis C	11 Cirrhosis: Hepatitis C, Chronic Active Hepatitis C	59 Hep BcAB & Hep BsAB Postive/HepBsAG neg			Hepatitis C			0	0	0	0	1	0	0	0	1	0	0	30	31	28.6642	32.65	33.2013	42	89	109	94	78	23	2.1	40	1	247	350	2.31	98	132	52	1.7	52		4.8	1.05	137
274	Male	180	91	2015	Metabolic	26 MetDis: Alpha I- antitrypsin Deficiency	28 MetDis: Haemochromatosis	48 Other (Cardiomyopathy)		Metabolic	Metabolic		0	0	0	0	0	0	1	0	1	0	0	20	27	25.4755	20.8252	27.5364	26	401	350	143	30	20.1	1.7	51.1			135	2.32	99	74	90		322		3.5	1.01	126
275	Male	174	83	2015	NASH	51 NASH	39 PLM: Hepatoma assoc. with other liver disease			NASH	Hepatocellular carcinoma		0	0	0	0	0	1	0	1	0	0	0	22	29	26.0543	29.0393	33.4236	37	277	28	113	250	13	1.2	31	1		175	2.36	90	210	29	3	179	12.8	6.4	0.96	124
276	Male	165	80	2015	Hepatitis C	11 Cirrhosis: Hepatitis C, Chronic Active Hepatitis C				Hepatitis C			0	0	0	0	1	0	0	0	0	0	0	44	43	41.8784	44.5416	43.2927	25	140	152	119	34	55	4.9	106	1	282	641	2.22	87	172	41	0.5	25	7.8	3.1	1.11	129
277	Male	169	55.8	2015	Hepatocellular carcinoma	38 PLM: Hepatoma associated with Hepatitis	10 Cirrhosis: HBsAg+, Chronic active			Hepatocellular carcinoma	Hepatitis B		0	0	0	1	0	1	0	0	0	0	0	7	8	7.60637	2.93814	3.86468	31	277	28	113	254	12	1.1	44	0		10	2.63	98	50	90	3.2	270	8.7	4.3	0.87	139
278	Female	159.5	54.2	2015	Hepatitis B	10 Cirrhosis: HBsAg+, Chronic active	13 Cirrhosis Other (HDV)			Hepatitis B			0	0	0	1	0	0	0	0	1	0	0	33	34	37.3367	37.4837	37.8611	33	93	83	77	19	39	3.6	70	0	165	759	2.3	91	106	61	0.6	37	8.3	3.5	0.83	134
279	Female	171	105	2015	Liver Transplant HAT	50 LTX HAT				Liver Transplant HAT			0	0	0	0	0	0	0	0	1	0	0	25	30	27.0826	28.5257	31.968	24	233	219	88	87	14	1.3	37	1	185	44	1.83	93	275	19	3.9	49	3.1	3.6	0.88	128
280	Male	170	85.3	2015	Hepatitis C	11 Cirrhosis: Hepatitis C, Chronic Active Hepatitis C	38 PLM: Hepatoma associated with Hepatitis	00 Hep BcAb Positive/ HepBsAg & HepBsAb Neg		Hepatitis C	Hepatocellular carcinoma		0	0	0	0	1	1	0	0	1	0	0	10	13	9.20489	11.7332	14.5599	35	95	61	92	66	14	1.3	29	0	70	14	2.26	99	81	89	2.2	147	10	4.3	0.79	136
281	Female	171	105	2015	Liver transplant Primary Non Function	49 LTX Primary Non Function				Liver transplant Primary Non Function			0	0	0	0	0	0	0	0	1	0	0	30	31	30.2751	34.4467	34.7244	31	205	218	70	32	19	1.8	41	1	173	354	2.14	101	157	37	0.8	130	5.9	4.2	1.3	138
282	Male	174	90.3	2015	NASH	51 NASH	59 Hep BcAB & Hep BsAB Postive/HepBsAG neg			NASH			0	0	0	0	0	0	0	1	1	0	0	46	46	40.7483	45.7199	45.8629	24	115	109	71	24	33	3	79	1	79	718	2.07	101	339	15	1.5	22	18.2	2.8	0.84	141
283	Male	167.3	66	2015	Hepatitis C	11 Cirrhosis: Hepatitis C, Chronic Active Hepatitis C	59 Hep BcAB & Hep BsAB Postive/HepBsAG neg			Hepatitis C			0	0	0	0	1	0	0	0	1	0	0	23	24	20.8038	25.0549	25.8022	33	90	18	99	40	19	1.8	42	1		58	2.08	105	171	37	1.5	31	5.6	4.4	0.77	138
284	Male	168	79.1	2015	Fulminant hepatic failure	03 AHN: HBsAg+				Fulminant hepatic failure			0	0	1	0	0	0	0	0	0	0	0	39	39	31.5966	25.3364	22.4037	25	84	1047	108	102	32	2.9	58	1	376	374	2.38	111	54	90	0.6	70	4.8	3.7	0.77	148
285	Male	174.5	82.1	2015	Primary sclerosing cholangitis	25 Primary Sclerosing Cholangitis				Primary sclerosing cholangitis			0	0	0	0	0	0	0	0	0	0	1	27	28	28.2927	26.7123	27.7089	30	82	115	84	171	24	2.2	42	0	0	385	2.07	99	69	90	1.4	36	5	3.3	0.81	137
286	Female	157	53.5	2015	Other Budd-Chiari Syndrome	34 Budd-Chiari Syndrome: (Specify)	48 Other (Hepatopulmonary Syndrome )			Other Budd-Chiari Syndrome			0	0	0	0	0	0	0	0	1	0	0	20	24	16.5776	16.6062	21.2849	34	592	19	98	484	17	1.6	34	1		21	2.35	94	78	78	2.4	714		4.5	0.83	132
287	Male	169	66	2015	NASH	51 NASH	38 PLM: Hepatoma associated with Hepatitis	55 Renal Failure		NASH	Hepatocellular carcinoma		0	0	0	0	0	1	0	1	1	0	0	29	29	17.6646	29.8319	30.0861	41	103	43	80	85	12	1.1	30	1	49	50	2.07	97	533	9	2.7	69	5.7	3.1	1.16	139
288	Male	158	62	2015	Hepatocellular carcinoma	38 PLM: Hepatoma associated with Hepatitis	10 Cirrhosis: HBsAg+, Chronic active			Hepatocellular carcinoma	Hepatitis B		0	0	0	1	0	1	0	0	0	0	0	11	12	9.36713	12.7393	14.1024	32	259	49	120	96	10	1	28	0	86	9	2.5	99	150	42	3.1	441	8	4.8	0.64	138
289	Male	173	92	2015	Hepatocellular carcinoma	38 PLM: Hepatoma associated with Hepatitis	11 Cirrhosis: Hepatitis C, Chronic Active Hepatitis C	00 Hep BcAb Positive/ HepBsAg & HepBsAb Neg		Hepatocellular carcinoma	Hepatitis C		0	0	0	0	1	1	0	0	1	0	0	13	13	13.3219	11.3775	9.9464	33	133	73	118	63	16	1.5	45	0	92	35	2.32	102	48	90	1.5	130	8.1	4.1	0.69	142
290	Female	151.6	56.9	2015	Autoimmune	12 Cirrhosis: Autoimmune, Chronic Active, Lupoid	24 Primary Biliary Cirrhosis			Autoimmune	Primary biliary cirrhosis		0	1	0	0	0	0	0	0	0	1	0	21	25	26.4407	21.3727	25.5638	25	135	36	100	108	16	1.5	43	1		274	2.13	96	68	90	1.5	73	4.6	3.6	0.81	131
291	Female	158	62	2015	Hepatocellular carcinoma	38 PLM: Hepatoma associated with Hepatitis	11 Cirrhosis: Hepatitis C, Chronic Active Hepatitis C			Hepatocellular carcinoma	Hepatitis C		0	0	0	0	1	1	0	0	0	0	0	16	21	21.3908	21.4489	25.6229	29	152	49	100	64	18	1.6	48	0	67	42	2.22	94	106	48	1.8	305	8.4	4	0.91	131
292	Male	170	117	2015	Hepatocellular carcinoma	38 PLM: Hepatoma associated with Hepatitis	11 Cirrhosis: Hepatitis C, Chronic Active Hepatitis C	00 Hep BcAb Positive/ HepBsAg & HepBsAb Neg		Hepatocellular carcinoma	Hepatitis C		0	0	0	0	1	1	0	0	1	0	0	14	22	22.9565	17.0184	24.4875	18	134	63	101	53	16	1.5	39	0	92	38	1.95	94	92	82	1.2	38	6.6	4.2	0.68	127
293	Male	176	69.2	2015	Primary sclerosing cholangitis	25 Primary Sclerosing Cholangitis				Primary sclerosing cholangitis			0	0	0	0	0	0	0	0	0	0	1	21	25	23.4651	19.5856	23.6685	30	473	158	120	202	18	1.7	31	0		165	2.27	97	65	90	3.8	281	4.6	3.9	0.84	132
294	Female	164	67	2015	Hepatocellular carcinoma	38 PLM: Hepatoma associated with Hepatitis	11 Cirrhosis: Hepatitis C, Chronic Active Hepatitis C			Hepatocellular carcinoma	Hepatitis C		0	0	0	0	1	1	0	0	0	0	0	12	13	15.2031	13.4352	14.0993	28	179	188	110	28	15	1.4	36	0	253	37	2.13	101	51	90	1.5	41	5	3.8	0.73	139
295	Male	171.7	92	2015	Hepatocellular carcinoma	38 PLM: Hepatoma associated with Hepatitis	10 Cirrhosis: HBsAg+, Chronic active			Hepatocellular carcinoma	Hepatitis B		0	0	0	1	0	1	0	0	0	0	0	13	13	12.8267	15.724	13.9033	33	97	32	122	93	14	1.3	35	0		32	2.11	102	111	62	2.1	35	5.8	3.6	0.75	143
296	Male	171.7	92	2015	Liver transplant Primary Non Function	49 LTX Primary Non Function				Liver transplant Primary Non Function			0	0	0	0	0	0	0	0	1	0	0	32	32	28.7146	30.8821	29.9703	36	210	1338	81	32	33	3	48	0	4993	123	2.15	98	177	35	0.7	309	5.8	4.8	0.96	144
297	Female	154.5	54.2	2015	Fulminant hepatic failure	03 AHN: HBsAg+				Fulminant hepatic failure			0	0	1	0	0	0	0	0	0	0	0	43	42	40.5867	43.6307	42.9045	32	173	168	75	116	50	4.5	60	1	142	489	2.2	88	176	26	0.3	32	5.9	4.7	1.01	132
298	Female	154.5	54.2	2015	Liver transplant Primary Non Function	49 LTX Primary Non Function				Liver transplant Primary Non Function			0	0	0	0	0	0	0	0	1	0	0	28	29	26.9436	32.5926	33.3333	48	787	1721	93	43	17	1.5	35	1	0	202	2.38	98	202	22	1.4	122	5.9	4.2	1.01	136
299	Male	171.7	92	2015	Liver Transplant - Necrosis	52 LTx (Liver Necrosis)	49 LTX Primary Non Function	38 PLM: Hepatoma associated with Hepatitis	10 Cirrhosis: HBsAg+, Chronic active	Liver Transplant - Necrosis		Hepatocellular carcinoma	0	0	0	1	0	1	0	0	1	0	0	38	38	34.7001	37.9082	37.4375	27	378	502	77	96	24	2.2	39	1	233	481	2.09	107	223	27	0.9	70	5.8	4.1	0.95	149
300	Male	187	84.7	2015	Hepatitis C	11 Cirrhosis: Hepatitis C, Chronic Active Hepatitis C	15 Cirrhosis: Alcoholic (Laennec's)			Hepatitis C	Alcohol		1	0	0	0	1	0	0	0	0	0	0	32	32	26.5335	30.3369	30.0953	34	73	31	73	80	24	2.2	71	1	118	131	2.55	102	183	37	0.3	18		4.8	0.95	141
301	Female	163	74	2015	Alcohol	15 Cirrhosis: Alcoholic (Laennec's)				Alcohol			1	0	0	0	0	0	0	0	0	0	0	24	27	28.1726	28.8487	30.8001	30	257	34	81	71	22	2	52	1	89	302	2.07	94	73	83	1.1	27	4.8	4	0.81	133
302	Male	178	74	2015	Fulminant hepatic failure	06 AHN: Other (Wilsons Disease)				Fulminant hepatic failure			0	0	1	0	0	0	0	0	0	0	0	46	46	41.635	44.4844	44.148	26	17	29	59	117	34	3.1	66	1	0	883	2.12	90	264	24	1	124	7.4	3.8	0.92	137
303	Male	161	57.6	2015	Hepatitis B	10 Cirrhosis: HBsAg+, Chronic active				Hepatitis B			0	0	0	1	0	0	0	0	0	0	0	28	29	31.0851	33.0175	33.7157	29	142	63	85	87	37	3.4	97	1	139	277	2.24	93	88	84	0.7	66	5.3	3.5	0.83	136
304	Male	185.2	108.2	2015	Hepatocellular carcinoma	39 PLM: Hepatoma assoc. with other liver disease	51 NASH			Hepatocellular carcinoma	NASH		0	0	0	0	0	1	0	1	0	0	0	14	16	16.2425	15.9186	17.7247	26	156	41	104	61	15	1.4	62	0		51	2.2	98	98	73	1.7	105	12.6	2.9	0.64	137
305	Female	153	53	2015	Primary sclerosing cholangitis	25 Primary Sclerosing Cholangitis				Primary sclerosing cholangitis			0	0	0	0	0	0	0	0	0	0	1	17	20	23.303	18.2887	21.0026	20	639	182	80	701	12	1.1	36	1	249	235	2.2	98	55	90	4.1	88	4.3	4.4	0.85	135
306	Female	162.2	79	2015	Cryptogenic Idiopathic	09 Cirrhosis: Cryptogenic, Idiopathic	39 PLM: Hepatoma assoc. with other liver disease	26 MetDis: Alpha I -antitrypsin Deficiency		Cryptogenic Idiopathic	Hepatocellular carcinoma	Metabolic	0	0	0	0	0	1	1	0	1	0	0	29	32	32.9472	33.9353	35.7547	28	232	62	86	42	34	3.1	78	0	135	274	2.27	94	87	62	0.8	24	8.2	5.5	0.87	128
307	Male	178.5	61.2	2015	Other Short Gut syndrome secondary oxalosis	60 SBT(Short Gut syndrome secondary oxalosis)				Other Short Gut syndrome secondary oxalosis			0	0	0	0	0	0	0	0	1	0	0	37	37	15.9394	14.2576	12.3269	25	76	11	65	88	14	1.3	37	0		4	2.06	104	303	20	1.6	6	3.8	4.6	0.75	143
308	Male	172.5	80	2015	Autoimmune	12 Cirrhosis: Autoimmune, Chronic Active, Lupoid				Autoimmune			0	1	0	0	0	0	0	0	0	0	0	30	32	29.9989	31.8	33.235	29	173	65	102	64	30	2.7	44	1	107	174	2.17	96	135	46	1.6	87	6.2	3.5	0.91	133
309	Male	170	81	2015	Hepatitis C	11 Cirrhosis: Hepatitis C, Chronic Active Hepatitis C	38 PLM: Hepatoma associated with Hepatitis	15 Cirrhosis: Alcoholic (Laennec's)	59 Hep BcAB & Hep BsAB Postive/HepBsAG neg	Hepatitis C	Hepatocellular carcinoma	Alcohol	1	0	0	0	1	1	0	0	1	0	0	19	23	23.1234	23.5671	26.8536	34	234	31	94	24	26	2.3	46	1		82	2.1	97	84	90	0.7	24		3.8	0.88	132
310	Male	178.6	132.5	2015	NASH	51 NASH	00 Hep BcAb Positive/ HepBsAg & HepBsAb Neg			NASH			0	0	0	0	0	0	0	1	1	0	0	16	18	18.2526	19.7654	21.7889	25	239	51	67	47	18	1.6	46	1	68	58	2.12	103	89	78	2	231	8.2	4.2	0.85	136
311	Female	160.5	80	2015	NASH	51 NASH				NASH			0	0	0	0	0	0	0	1	0	0	0	22	26	26.4279	20.9306	24.7445	26	135	38	69	61	25	2.3	63	1	81	95	2.01	99	49	90	1.2	53	15.5	4	0.65	132
312	Male	163.5	68.5	2015	Hepatocellular carcinoma	38 PLM: Hepatoma associated with Hepatitis	11 Cirrhosis: Hepatitis C, Chronic Active Hepatitis C	00 Hep BcAb Positive/ HepBsAg & HepBsAb Neg		Hepatocellular carcinoma	Hepatitis C		0	0	0	0	1	1	0	0	1	0	0	12	12	11.6964	12.37	12.37	32	81	69	124	22	15	1.4	33	0	92	27	2.19	103	73	90	1.5	49	8.4	3.8	0.72	140
313	Female	155.5	48.9	2015	Hepatitis C	11 Cirrhosis: Hepatitis C, Chronic Active Hepatitis C	38 PLM: Hepatoma associated with Hepatitis			Hepatitis C	Hepatocellular carcinoma		0	0	0	0	1	1	0	0	0	0	0	17	25	24.0422	21.9037	28.2374	39	101	16	72	40	20	1.9	42	1		45	2.1	89	68	86	1.2	74	6.8	4.6	0.95	126
314	Male	166.3	75.9	2015	Fulminant hepatic failure	06 AHN: Other (? AIH ? Severe cholestatic hepatitis)				Fulminant hepatic failure			0	0	1	0	0	0	0	0	0	0	0	36	36	29.9336	23.7494	22.9369	31	128	122	84	49	29	2.7	53	1	156	382	2.03	104	48	90	0.9	35	5.2	3.9	1.16	142
315	Male	182	99.9	2015	Hepatocellular carcinoma	38 PLM: Hepatoma associated with Hepatitis	10 Cirrhosis: HBsAg+, Chronic active	15 Cirrhosis: Alcoholic (Laennec's)		Hepatocellular carcinoma	Hepatitis B	Alcohol	1	0	0	1	0	1	0	0	0	0	0	10	16	15.4356	13.8949	19.1159	25	129	65	86	111	15	1.4	32	1	62	15	2.13	97	96	72	3.3	168	9.4	4.3	0.62	132
316	Male	176	70.2	2015	Fulminant hepatic failure	02 AHN: Acute Hepatic Necrosis (Abbvie hcv rx)	11 Cirrhosis: Hepatitis C, Chronic Active Hepatitis C			Fulminant hepatic failure	Hepatitis C		0	0	1	0	1	0	0	0	0	0	0	33	33	32.2514	33.46	33.133	35	116	35	90	53	28	2.5	57	1	83	659	2.64	104	112	60	1.5	15	5.8	4.4	0.84	142
317	Male	186	89	2015	Hepatocellular carcinoma	39 PLM: Hepatoma assoc. with other liver disease	51 NASH			Hepatocellular carcinoma	NASH		0	0	0	0	0	1	0	1	0	0	0	16	19	16.2393	20.4369	22.8823	32	130	32	85	84	14	1.3	40	0		41	2.23	98	131	48	1.2	93	7.4	3.8	0.9	135
318	Female	166	92	2015	Hepatitis C	11 Cirrhosis: Hepatitis C, Chronic Active Hepatitis C	38 PLM: Hepatoma associated with Hepatitis	28 MetDis: Haemochromatosis		Hepatitis C	Hepatocellular carcinoma	Metabolic	0	0	0	0	1	1	1	0	0	0	0	23	27	26.1781	26.8611	30.1458	33	78	11	79	73	22	2	43	1		75	2.12	92	133	38	1.2	8	4.8	4.2	0.84	130
319	Female	176	76	2015	Fulminant hepatic failure	02 AHN: Acute Hepatic Necrosis (Infliximab)	25 Primary Sclerosing Cholangitis			Fulminant hepatic failure	Primary sclerosing cholangitis		0	0	1	0	0	0	0	0	0	0	1	35	35	35.4338	38.4307	38.3915	24	189	674	77	210	18	1.7	44	1	638	613	2.21	102	229		1.1	96	12.4	4.1	1.17	141
320	Male	174.5	67	2015	Hepatitis C	11 Cirrhosis: Hepatitis C, Chronic Active Hepatitis C	38 PLM: Hepatoma associated with Hepatitis			Hepatitis C	Hepatocellular carcinoma		0	0	0	0	1	1	0	0	0	0	0	10	12	10.9475	13.8698	15.8295	31	89	94	127	85	15	1.4	37	0	126	22	2.17	99	82	87	2.1	30	5.1	4.1	0.8	137
321	Female	165	88	2016	Alcohol	15 Cirrhosis: Alcoholic (Laennec's)				Alcohol			1	0	0	0	0	0	0	0	0	0	0	29	29	29.5718	33.4667	33.4667	31	182	57	88	82	31	2.8	73	1	73	203	2.24	99	104	47	0.6	39	4.7	4.9	0.9	140
322	Female	173	91	2016	Hepatocellular carcinoma	38 PLM: Hepatoma associated with Hepatitis	11 Cirrhosis: Hepatitis C, Chronic Active Hepatitis C	59 Hep BcAB & Hep BsAB Postive/HepBsAG neg		Hepatocellular carcinoma	Hepatitis C		0	0	0	0	1	1	0	0	1	0	0	9	13	12.1548	11.0538	14.6721	33	283	35	88	150	13	1.3	28	0		19	2.33	97	59	90	3.4	89	5.7	5.1	0.8	135
323	Male	180	92	2016	NASH	51 NASH				NASH			0	0	0	0	0	0	0	1	0	0	0	17	23	20.9011	19.7321	24.799	24	575	62	86	50	13	1.2	38	1	0	65	2.16	96	121	53	1.8	293	11.7	5.8	0.76	130
324	Female	161	62.1	2016	Alcohol	15 Cirrhosis: Alcoholic (Laennec's)				Alcohol			1	0	0	0	0	0	0	0	0	0	0	26	27	27.8654	29.1529	29.9664	33	154	40	72	58	28	2.6	53	1		212	2.28	95	75	73	1	19	6.6	4.3	0.59	137
325	Male	176	62	2016	Fulminant hepatic failure	06 AHN: Other (idiopathic)	59 Hep BcAB & Hep BsAB Postive/HepBsAG neg			Fulminant hepatic failure			0	0	1	0	0	0	0	0	1	0	0	34	35	32.5649	33.7161	34.3445	24	85	96	63	89	24	2.3	54	1	158	456	2.09	103	129	53	1.2	36	3.8	4	0.75	136
326	Male	185.6	100.3	2016	Hepatocellular carcinoma	38 PLM: Hepatoma associated with Hepatitis	11 Cirrhosis: Hepatitis C, Chronic Active Hepatitis C	15 Cirrhosis: Alcoholic (Laennec's)	59 Hep BcAB & Hep BsAB Postive/HepBsAG neg	Hepatocellular carcinoma	Hepatitis C	Alcohol	1	0	0	0	1	1	0	0	1	0	0	17	19	20.6532	18.1315	19.7716	19	220	125	125	68	16	1.5	37	1	240	99	1.95	103	74	90	1.5	88	5.5	3.6	0.79	137
327	Male	171	91.5	2016	Hepatocellular carcinoma	38 PLM: Hepatoma associated with Hepatitis	11 Cirrhosis: Hepatitis C, Chronic Active Hepatitis C			Hepatocellular carcinoma	Hepatitis C		0	0	0	0	1	1	0	0	0	0	0	12	14	15.0382	14.6138	16.5177	23	209	48	92	55	15	1.4	34	0		39	2.28	105	72	90	1.5	56	9	4.8	0.7	137
328	Male	181	81.1	2016	Liver Transplant -Fluconazole	52 LTx (Flucanazole)	11 Cirrhosis: Hepatitis C, Chronic Active Hepatitis C			Liver Transplant -Fluconazole	Hepatitis C		0	0	0	0	1	0	0	0	1	0	0	28	30	29.023	31.5089	33.2071	35	203	49	86	175	29	2.7	52	1	84	325	2.37	92	84	85	1.1	38	6.5	4.3	0.75	132
329	Male	168.5	67.3	2016	Primary sclerosing cholangitis	52 LTx (recurrent sclerosing cholangitis)				Primary sclerosing cholangitis			0	0	0	0	0	0	0	0	0	0	1	37	37	35.0316	39.3372	39.3207	30	102	39	70	74	20	1.8	78		0	755	2.41	102	250	23	3.7	20	4	3.7	0.93	141
330	Female	162	81	2016	Hepatocellular carcinoma	38 PLM: Hepatoma associated with Hepatitis	10 Cirrhosis: HBsAg+, Chronic active	13 Cirrhosis Other (HDV)	15 Cirrhosis: Alcoholic (Laennec's)	Hepatocellular carcinoma	Hepatitis B		1	0	0	1	0	1	0	0	1	0	0	10	14	14.8468	11.0013	14.6262	27	189	38	90	102	13	1.3	34	0		28	2.3	100	58	90	2.6	154	7.2	3.9	0.78	135
331	Female	165	79.7	2016	Liver Transplant HAT	50 LTX HAT	13 Cirrhosis Other (secondary biliary cirrhosis)			Liver Transplant HAT			0	0	0	0	0	0	0	0	1	0	0	22	23	27.869	29.4073	29.937	21	605	95	81	111	13	1.2	42	1	185	609	2.4	109	88	62	4.1	290	7	4	0.77	138
332	Male	170	75	2016	Hepatocellular carcinoma	38 PLM: Hepatoma associated with Hepatitis	11 Cirrhosis: Hepatitis C, Chronic Active Hepatitis C			Hepatocellular carcinoma	Hepatitis C		0	0	0	0	1	1	0	0	0	0	0	8	9	7.6573	5.97151	6.82222	38	139	120	125	117	13	1.2	32	0	62	7	2.39	97	70	90	3	117	5.6	4	0.77	139
333	Male	175	71.5	2016	Hepatocellular carcinoma	39 PLM: Hepatoma assoc. with other liver disease	11 Cirrhosis: Hepatitis C, Chronic Active Hepatitis C	15 Cirrhosis: Alcoholic (Laennec's)		Hepatocellular carcinoma	Hepatitis C	Alcohol	1	0	0	0	1	1	0	0	0	0	0	7	7	7.23637	5.71692	3.14569	33	116	49	112	55	12	1.1	30	0		12	2.24	104	60	90	2.1	120	4.7	3.9	0.89	143
334	Male	172	118	2016	Hepatocellular carcinoma	38 PLM: Hepatoma associated with Hepatitis	11 Cirrhosis: Hepatitis C, Chronic Active Hepatitis C	00 Hep BcAb Positive/ HepBsAg & HepBsAb Neg		Hepatocellular carcinoma	Hepatitis C		0	0	0	0	1	1	0	0	1	0	0	37	37	31.4814	32.918	33.4492	26	113	32	65	36	29	2.6	53	1		401	2.46	91	102	69	0.6	45		3.5	0.88	137
335	Male	163	59	2016	Hepatocellular carcinoma	39 PLM: Hepatoma assoc. with other liver disease	15 Cirrhosis: Alcoholic (Laennec's)			Hepatocellular carcinoma	Alcohol		1	0	0	0	0	1	0	0	0	0	0	15	16	14.8174	17.3629	17.9288	27	131	48	58	30	17	1.6	43	0		32	1.98	105	92	76	2	93	6.3	3.8	0.81	139
336	Male	172	70.2	2016	Alcohol	15 Cirrhosis: Alcoholic (Laennec's)				Alcohol			1	0	0	0	0	0	0	0	0	0	0	20	24	20.6152	21.6351	25.308	31	139	12	78	80	14	1.3	43	1		53	1.95	95	174	37	1.7	28	5	4.1	1.01	132
337	Male	173.9	110	2016	Hepatocellular carcinoma	38 PLM: Hepatoma associated with Hepatitis	10 Cirrhosis: HBsAg+, Chronic active			Hepatocellular carcinoma	Hepatitis B		0	0	0	1	0	1	0	0	0	0	0	12	12	10.5046	14.4473	13.8084	35	128	45	114	49	14	1.3	25	0		23	2.25	103	102	68	3.5	34	5.6	4.5	0.8	141
338	Female	174	149	2016	Other Caroli's disease	13 Cirrhosis Other (Caroli's disease)	28 MetDis: Haemochromatosis	51 NASH		Other Caroli's disease	Metabolic	NASH	0	0	0	0	0	0	1	1	1	0	0	38	38	37.2583	41.7794	41.6459	40	156	153	87	85	20	1.8	62	0	384	1113	2.59	107	248	19	1.3	42	5.8	4.2	1.08	137
339	Male	189	117.4	2016	Alcohol	15 Cirrhosis: Alcoholic (Laennec's)	11 Cirrhosis: Hepatitis C, Chronic Active Hepatitis C			Alcohol	Hepatitis C		1	0	0	0	1	0	0	0	0	0	0	30	31	31.1962	31.1271	32.2362	24	125	49	105	55	29	2.7	47	1		277	2.14	101	110	64	0.8	20	5.5	3.9	0.63	135
340	Male	177	82	2016	Primary sclerosing cholangitis	25 Primary Sclerosing Cholangitis				Primary sclerosing cholangitis			0	0	0	0	0	0	0	0	0	0	1	17	18	18.9105	18.0949	19.1902	33	636	174	108	114	13	1.2	26	0	0	186	2.27	101	67	90	3.2	527	5.5	4	0.86	138
341	Female	175	100	2016	Autoimmune	12 Cirrhosis: Autoimmune, Chronic Active, Lupoid				Autoimmune			0	1	0	0	0	0	0	0	0	0	0	26	26	31.1422	30.1462	29.8999	29	170	85	78	41	20	1.9	51	1	96	691	2.15	105	68	87	0.9	42	4.7	3.4	0.86	141
342	Male	162	53	2016	Hepatocellular carcinoma	38 PLM: Hepatoma associated with Hepatitis	10 Cirrhosis: HBsAg+, Chronic active			Hepatocellular carcinoma	Hepatitis B		0	0	0	1	0	1	0	0	0	0	0	9	12	11.4586	11.9594	14.7634	23	84	32	80	38	14	1.3	35	0	56	14	1.98	103	89	79	2.1	20	6.2	3.9	0.71	136
343	Female	158	59	2016	Primary sclerosing cholangitis	25 Primary Sclerosing Cholangitis				Primary sclerosing cholangitis			0	0	0	0	0	0	0	0	0	0	1	16	16	19.8668	14.9858	14.9858	26	1170	134	106	155	13	1.2	36		241	129	2.15	106	51	90	2.5	562	4.7	3.8	0.86	140
344	Female	161	54.6	2016	Hepatitis C	11 Cirrhosis: Hepatitis C, Chronic Active Hepatitis C	38 PLM: Hepatoma associated with Hepatitis	46 PLM: Other (hepatocellular- cholangio on explant)		Hepatitis C	Hepatocellular carcinoma		0	0	0	0	1	1	0	0	1	0	0	20	24	23.3055	24.4484	27.17	36	235	102	95	58	20	1.9	40	1	203	115	2.16	97	72	83	1.2	100	5	4	0.87	133
345	Male	163	86	2016	NASH	51 NASH	39 PLM: Hepatoma assoc. with other liver disease			NASH	Hepatocellular carcinoma		0	0	0	0	0	1	0	1	0	0	0	15	20	18.6573	19.3102	23.4482	28	429	110	101	89	12	1.2	49	0	0	76	2.28	98	99	72	2.9	853	7.2	5.7	0.82	132
346	Female	151	49	2016	Biliary Strictures	13 Cirrhosis Other (biliary strictures post OLTx)	03 AHN: HBsAg+			Biliary Strictures	Fulminant hepatic failure		0	0	1	0	0	0	0	0	1	0	0	18	18	22.6024	19.4565	19.4565	20	692	126	86	447	11	1	29	0	101	265	2.2	105	57	90	3.7	693	5.1	3.4	1	140
347	Female	158	46.2	2016	Alcohol	15 Cirrhosis: Alcoholic (Laennec's)	62PLM: Cholangiocarcinoma Found incidentally on explant			Alcohol			1	0	0	0	0	0	0	0	1	0	0	26	26	27.7081	25.5117	23.3384	26	173	44	71	60	22	2.1	50	1	64	236	2.49	110	52	90	0.7	98	9.7	4.3	0.87	146
348	Male	168	120	2016	Alcohol	15 Cirrhosis: Alcoholic (Laennec's)	39 PLM: Hepatoma assoc. with other liver disease			Alcohol	Hepatocellular carcinoma		1	0	0	0	0	1	0	0	0	0	0	28	32	30.1262	33.1705	35.5608	30	91	45	74	49	25	2.3	75	1		279	2.3	87	112	63	0.7	15		4.5	0.81	126
349	Male	180	95	2016	Metabolic	28 MetDis: Haemochromatosis	39 PLM: Hepatoma assoc. with other liver disease			Metabolic	Hepatocellular carcinoma		0	0	0	0	0	1	1	0	0	0	0	15	18	16.5117	16.8529	19.7463	25	125	21	118	75	16	1.5	50	0		29	2.15	97	111	61	1.6	37	7	3.7	0.75	135
350	Male	168	77	2016	Alcohol	15 Cirrhosis: Alcoholic (Laennec's)				Alcohol			1	0	0	0	0	0	0	0	0	0	0	29	29	25.1877	30.3077	28.6115	44	160	40	75	51	28	2.5	54	1		100	2.29	113	149	42	0.9	24	6.8	4.1	0.92	147
351	Female	172	53	2016	Other secondary to portal HTN r/t CVID	13 Cirrhosis Other (secondary to portal HTN r/t CVID)	36 Benign Lesion: Other (FNH)	48 Other (hepatopulmonary syndrome)		Other secondary to portal HTN r/t CVID			0	0	0	0	0	0	0	0	1	0	0	8	8	9.80073	6.77743	5.1163	30	357	108	114	172	11	1	29	0	126	24	2.22	107	37	90	3.7	285	6.8	4.4	0.73	142
352	Male	180	69.3	2016	Primary sclerosing cholangitis	25 Primary Sclerosing Cholangitis				Primary sclerosing cholangitis			0	0	0	0	0	0	0	0	0	0	1	17	26	24.0419	22.0287	29.6665	30	236	109	81	143	16	1.5	43	0	116	145	2.17	85	86	90	3.2	177	9.2	4.4	0.89	123
353	Female	163	66.4	2016	Primary biliary cirrhosis	24 Primary Biliary Cirrhosis				Primary biliary cirrhosis			0	0	0	0	0	0	0	0	0	1	0	23	25	27.4225	25.7341	27.5173	26	122	94	92	128	18	1.7	43	1	167	321	2.03	95	69	89	1.9	63	5	3.2	0.92	135
354	Male	188	100	2016	Fulminant hepatic failure	03 AHN: HBsAg+				Fulminant hepatic failure			0	0	1	0	0	0	0	0	0	0	0	43	43	39.4174	38.4084	38.3288	24	92	789	80	97	54	4.9	77	1	622	348	2.24	108	164	37	0.6	58	6	4.6	1	142
355	Male	172	86	2016	Hepatocellular carcinoma	38 PLM: Hepatoma associated with Hepatitis	11 Cirrhosis: Hepatitis C, Chronic Active Hepatitis C	59 Hep BcAB & Hep BsAB Postive/HepBsAG neg		Hepatocellular carcinoma	Hepatitis C		0	0	0	0	1	1	0	0	1	0	0	14	15	13.9417	15.2812	15.8992	32	67	24	69	55	18	1.7	36	1		30	2.12	109	71	90	2.2	39	4.3	4	0.73	139
356	Female	163	56	2016	Polycystic liver disease	19 Polycystic Liver Disease	55 Renal Failure			Polycystic liver disease			0	0	0	0	0	0	0	0	1	0	0	19	23	21.5158	22.549	25.6029	20	313	16	93	372	15	1.4	35			11	2.19	92	239	19	2.6	56	5	4	0.8	133
357	Male	165.5	81.5	2016	Hepatocellular carcinoma	38 PLM: Hepatoma associated with Hepatitis	11 Cirrhosis: Hepatitis C, Chronic Active Hepatitis C	00 Hep BcAb Positive/ HepBsAg & HepBsAb Neg		Hepatocellular carcinoma	Hepatitis C		0	0	0	0	1	1	0	0	1	0	0	9	12	11.1615	7.08471	10.3762	26	289	68	147	127	12	1.1	26	0	0	26	2.15	100	48	90	2.3	519	10.6	4.2	0.7	136
358	Female	156	64	2016	Hepatocellular carcinoma	38 PLM: Hepatoma associated with Hepatitis	11 Cirrhosis: Hepatitis C, Chronic Active Hepatitis C	00 Hep BcAb Positive/ HepBsAg & HepBsAb Neg		Hepatocellular carcinoma	Hepatitis C		0	0	0	0	1	1	0	0	1	0	0	16	21	22.3922	16.2808	21.0246	24	239	63	107	60	19	1.7	53		95	58	1.97	102	45	90	1.9	31	4.5	4.6	0.8	132
359	Male	178	117	2016	Alcohol	15 Cirrhosis: Alcoholic (Laennec's)	38 PLM: Hepatoma associated with Hepatitis	59 Hep BcAB & Hep BsAB Postive/HepBsAG neg		Alcohol	Hepatocellular carcinoma		1	0	0	0	0	1	0	0	1	0	0	19	20	21.3796	21.6362	22.0953	24	159	34	81	59	21	2	55	1		73	2.01	105	96	70	1.1	84	4.3	3.8	0.79	139
360	Male	186	91	2016	Primary sclerosing cholangitis	25 Primary Sclerosing Cholangitis				Primary sclerosing cholangitis			0	0	0	0	0	0	0	0	0	0	1	19	19	22.3568	21.6909	20.3177	21	291	44	118	60	15	1.4	33	0	60	179	2.26	101	87	85	3.3	154	5.1	4.2	0.79	143
361	Male	183	77	2016	Hepatitis C	11 Cirrhosis: Hepatitis C, Chronic Active Hepatitis C	38 PLM: Hepatoma associated with Hepatitis			Hepatitis C	Hepatocellular carcinoma		0	0	0	0	1	1	0	0	0	0	0	17.54		19.54	21	23.66				105					0
362	Male	167	82	2016	Alcohol	15 Cirrhosis: Alcoholic (Laennec's)				Alcohol			1	0	0	0	0	0	0	0	0	0	0	18	18	19.3486	20.4904	19.0272	29	144	51	102	31	24	2.2	64	0	81	52	2.25	109	88	83	1.2	107	4.9	3.9	0.76	143
363	Female	156	74.7	2016	NASH	51 NASH	59 Hep BcAB & Hep BsAB Postive/HepBsAG neg			NASH			0	0	0	0	0	0	0	1	1	0	0	16	18	20.8042	20.7505	22.1942	17	98	26	89	75	20	1.9	38	1		44	2.06	105	86	61	1.4	33	8.5	4.3	0.8	137
364	Male	177.5	85	2016	Cryptogenic Idiopathic	09 Cirrhosis: Cryptogenic, Idiopathic				Cryptogenic Idiopathic			0	0	0	0	0	0	0	0	1	0	0	12	12	11.9918	14.11	14.11	33	98	31	104	51	15	1.4	35	0		30	2.12	106	75	90	1.8	38	5.2	4.5	0.74	140
365	Female	177	75.7	2016	Primary sclerosing cholangitis	25 Primary Sclerosing Cholangitis				Primary sclerosing cholangitis			0	0	0	0	0	0	0	0	0	0	1	15	15	20.1504	14.9981	14.9981	20	756	55	82	257	12	1.1	48	1	90	128	2.11	105	48	90	3.9	89	5.9	4.4	0.87	140
366	Female	156	74.7	2016	Liver Transplant HAT	50 LTX HAT				Liver Transplant HAT			0	0	0	0	0	0	0	0	1	0	0	34	35	33.3116	39.7247	39.7729	26	171	113	88	124	18	1.7	38	1	63	315	2.19	92	284	14	1.4	87		4.6	1.01	133
367	Female	153	76	2016	NASH	51 NASH				NASH			0	0	0	0	0	0	0	1	0	0	0	19	21	21.9567	23.1806	24.442	27	172	32	77	44	20	1.9	41	1	82	85	2.19	95	86	63	1.2	84	13.2	3.8	0.64	137
368	Male	163	62	2016	Liver Transplant HAT	50 LTX HAT				Liver Transplant HAT			0	0	0	0	0	0	0	0	1	0	0	27	27	26.9547	30.5647	30.093	33	130	339	82	34	13	1.2	25		150	512	2.22	103	168	37	3	195	6.7	4.5	0.76	142
369	Female	146	92.7	2016	Autoimmune	12 Cirrhosis: Autoimmune, Chronic Active, Lupoid				Autoimmune			0	1	0	0	0	0	0	0	0	0	0	38	38	33.7451	32.1782	30.8094	33	66	56	69	66	43	3.9	63	1	100	343	2.63	103	59	90	0.5	20	15	3.4	0.57	147
370	Male	167	92.4	2016	Cryptogenic Idiopathic	09 Cirrhosis: Cryptogenic, Idiopathic	15 Cirrhosis: Alcoholic (Laennec's)	38 PLM: Hepatoma associated with Hepatitis		Cryptogenic Idiopathic	Alcohol	Hepatocellular carcinoma	1	0	0	0	0	1	0	0	1	0	0	35	36	33.4228	34.9319	35.6921	30	38	46	93	57	26	2.3	52	1		675	2.17	100	138	44	1.2	14	5.8	4.5	0.96	134
371	Male	179	93.8	2016	Alcohol	15 Cirrhosis: Alcoholic (Laennec's)				Alcohol			1	0	0	0	0	0	0	0	0	0	0	24	25	24.33	25.4123	26.5063	27	160	74	131	85	24	2.2	49	1	0	120	2.13	96	103	71	1.5	19	5.1	4.3	0.76	137
372	Male	174	85.3	2016	Primary sclerosing cholangitis	25 Primary Sclerosing Cholangitis				Primary sclerosing cholangitis			0	0	0	0	0	0	0	0	0	0	1	24	24	24.6481	22.3459	21.9045	31	276	87	130	121	25	2.3	36	0	95	165	2.18	102	63	90	4.1	409	4.5	4.1	0.78	141
373	Female	165	70	2016	Fulminant hepatic failure	07 AHN: Unspecified				Fulminant hepatic failure			0	0	1	0	0	0	0	0	0	0	0	39	39	40.5903	34.4323	34.154	28	98	221	67	31	71	6.3	65	1	181	483	2.28	104	51	90	1	31	6.4	3.9	0.93	142
374	Female	158.4	64.7	2016	Hepatocellular carcinoma	37 PLM: Primary Liver Malignancy Hepatoma				Hepatocellular carcinoma			0	0	0	0	0	1	0	0	0	0	0	7	7	8.19637	7.13364	5.49032	40	76	19	124	199	12	1.1	28	0		8	2.31	103	66	90	3.3	26	4.6	4	0.86	142
375	Male	181.5	86.8	2016	Hepatocellular carcinoma	39 PLM: Hepatoma assoc. with other liver disease	09 Cirrhosis: Cryptogenic, Idiopathic			Hepatocellular carcinoma			0	0	0	0	0	1	0	0	1	0	0	16	21	17.4931	20.1557	24.1245	34	183	35	85	58	17	1.6	45	1		23	2.02	101	127	54	2.3	114	7.6	5.2	0.92	132
376	Male	180	114	2016	Metabolic	26 MetDis: Alpha I -antitrypsin Deficiency	39 PLM: Hepatoma assoc. with other liver disease			Metabolic	Hepatocellular carcinoma		0	0	0	0	0	1	1	0	0	0	0	22.102		24.102	27.8649	27.8649	32	229	54	70	46	26	2.4	49	1	80	75		109	151	40	0.6	203	7.7	4.5		140
377	Male	170.5	82	2016	Alcohol	15 Cirrhosis: Alcoholic (Laennec's)	14 Chronic Active, Drug (? Steroids)			Alcohol			1	0	0	0	0	0	0	0	1	0	0	12	16	13.1258	13.6363	16.9318	39	87	36	156	57	15	1.4	28	0		31	2.3	90	76	90	3.4	144	15	3.4	0.74	135
378	Male	167	78	2016	Liver transplant Primary Non Function	49 LTX Primary Non Function				Liver transplant Primary Non Function			0	0	0	0	0	0	0	0	1	0	0	30	31	29.1727	31.3402	31.7732	25	541	168	80	92	13	1.2	31	1	95	464	2.43	101	215	26	3.8	538	9.6	4.5	0.9	138
379	Female	150	47.5	2016	Primary biliary cirrhosis	24 Primary Biliary Cirrhosis				Primary biliary cirrhosis			0	0	0	0	0	0	0	0	0	1	0	21	24	26.1097	25.1504	27.3778	27	323	133	87	82	18	1.6	36	1	169	268	2.35	95	72	81	3.1	133	4.9	3.8	0.68	134
380	Male	165.5	63	2016	Hepatocellular carcinoma	38 PLM: Hepatoma associated with Hepatitis	11 Cirrhosis: Hepatitis C, Chronic Active Hepatitis C	15 Cirrhosis: Alcoholic (Laennec's)	59 Hep BcAB & Hep BsAB Postive/HepBsAG neg	Hepatocellular carcinoma	Hepatitis C	Alcohol	1	0	0	0	1	1	0	0	1	0	0	9	13	11.3257	12.2664	15.7331	40	152	45	110	121	16	1.5	29	0		16	2.38	96	84	86	2	75	4.4	4.1	0.74	135
381	Male	173.9	93.5	2016	Liver Transplant Chronic Rejection	52 LTx (Biliary Strictures)				Liver Transplant Chronic Rejection			0	0	0	0	0	0	0	0	1	0	0	24	24	23.9492	28.6569	28.6569	28	1065	210	91	155	14	1.3	26	1	150	177	2.24	104	176	35	4.1	1028	5.8	5.4	0.85	140
382	Male	176.5	75.2	2016	Hepatocellular carcinoma	38 PLM: Hepatoma associated with Hepatitis	11 Cirrhosis: Hepatitis C, Chronic Active Hepatitis C	62 PLM: Cholangiocarcinoma Found incidentally on explant		Hepatocellular carcinoma	Hepatitis C		0	0	0	0	1	1	0	0	1	0	0	14	14	11.4102	14.3667	11.8033	30	95	24	94	85	13	1.2	26	0		11	2.22	106	151	44	3	150	3.5	4.1	0.69	144
383	Male	170.5	96.1	2017	Hepatocellular carcinoma	38 PLM: Hepatoma associated with Hepatitis	11 Cirrhosis: Hepatitis C, Chronic Active Hepatitis C	00 Hep BcAb Positive/ HepBsAg & HepBsAb Neg		Hepatocellular carcinoma	Hepatitis C		0	0	0	0	1	1	0	0	1	0	0	11	11	12.0161	9.67417	8.15788	25	127	21	133	82	16	1.5	33	0		19	2.09	106	60	90	1.8	29	5.4	4.2	0.66	142
384	Male	185.5	94.1	2017	Hepatocellular carcinoma	38 PLM: Hepatoma associated with Hepatitis	11 Cirrhosis: Hepatitis C, Chronic Active Hepatitis C	59 Hep BcAB & Hep BsAB Postive/HepBsAG neg		Hepatocellular carcinoma	Hepatitis C		0	0	0	0	1	1	0	0	1	0	0	9	11	7.8912	11.5088	12.9334	40	86	44	145	105	13	1.2	26	0		18	2.23	99	81	90	3.3	108	6	4.1	0.8	138
385	Male	185.5	94.1	2017	Other tranplanted Neuroendocrine Tumour	46 PLM: Other (tranplanted liver biopsy favoured to be a (metastatic) Neuroendocrine Tumour, probably low grade (G 1-2). )				Other tranplanted Neuroendocrine Tumour			0	0	0	0	0	0	0	0	1	0	0	17	18	15.371	19.5054	20.5301	36	52	1347	118	52	19	1.7	27		1613	46	2.06	99	89	81	2.3	127	6	4.7	0.94	138
386	Male	184	79	2017	Hepatocellular carcinoma	38 PLM: Hepatoma associated with Hepatitis	11 Cirrhosis: Hepatitis C, Chronic Active Hepatitis C			Hepatocellular carcinoma	Hepatitis C		0	0	0	0	1	1	0	0	0	0	0	18	18	18.0258	18.5349	17.9983	25	116	21	130	42	22	2	36	0		40	2.06	105	82	89	1.7	26	8.2	3.2	0.74	141
387	Female	167	104.1	2017	Primary sclerosing cholangitis	25 Primary Sclerosing Cholangitis				Primary sclerosing cholangitis			0	0	0	0	0	0	0	0	0	0	1	22	22	27.4816	25.0947	25.4673	22	297	70	76	210	14	1.3	29	0	185	493	2.14	106	89	72	2	50	5.2	3.9	0.85	139
388	Female	165.7	66.2	2017	Primary sclerosing cholangitis	25 Primary Sclerosing Cholangitis				Primary sclerosing cholangitis			0	0	0	0	0	0	0	0	0	0	1	21	26	24.17	27.5809	30.6856	32	144	52	92	94	14	1.3	36	1	88	191	2.07	94	111	46	2.3	80	5.9	4.6	1.17	130
389	Male	187.5	90.1	2017	Primary sclerosing cholangitis	25 Primary Sclerosing Cholangitis				Primary sclerosing cholangitis			0	0	0	0	0	0	0	0	0	0	1	13	17	17.3741	15.024	18.7704	22	475	28	75	219	15	1.4	37	1		42	2.15	94	69	90	3.7	151	5	3.3	0.62	134
390	Female	159.5	53.6	2017	Hepatitis B	10 Cirrhosis: HBsAg+, Chronic active				Hepatitis B			0	0	0	1	0	0	0	0	0	0	0	35	36	35.9349	41.6629	41.4135	39	149	63	76	65	29	2.7	51	1	120	399	2.41	91	225	20	1.1	113	6.1	4.5	1.14	134
391	Male	179	90.1	2017	NASH	51 NASH				NASH			0	0	0	0	0	0	0	1	0	0	0	39	39	37.3894	39.8478	39.863	31	113	188	72	48	34	3.1	57	1	305	707	2.35	97	170	38	1.5	29	7.2	4	0.88	136
392	Female	160	82	2017	Fulminant hepatic failure	03 AHN: HBsAg+				Fulminant hepatic failure			0	0	1	0	0	0	0	0	0	0	0	31	31	27.5966	20.604	14.7853	25	200	3519	77	67	29	2.7	36	1	4623	134	2.26	115	52	90	1.1	51	0	3.9	0.76	152
393	Male	167.2	88	2017	Hepatitis C	11 Cirrhosis: Hepatitis C, Chronic Active Hepatitis C	15 Cirrhosis: Alcoholic (Laennec's)	59 Hep BcAB & Hep BsAB Postive/HepBsAG neg		Hepatitis C	Alcohol		1	0	0	0	1	0	0	0	1	0	0	20	21	19.8673	22.093	22.5407	26	167	22	81	23	22	2	53	1	48	42	2.3	107	125	55	0.7	19	5.9	4.7	0.65	139
394	Male	169	86.5	2017	Hepatocellular carcinoma	38 PLM: Hepatoma associated with Hepatitis	11 Cirrhosis: Hepatitis C, Chronic Active Hepatitis C	59 Hep BcAB & Hep BsAB Postive/HepBsAG neg		Hepatocellular carcinoma	Hepatitis C		0	0	0	0	1	1	0	0	1	0	0	6.65998		8.65998	11.6559	8.82149	34	215	29	91	48	13	1.2	28	0		12	2.26	104	103	67	2.9	177	9.6	3.9	0.86	144
395	Male	180	108	2017	NASH	51 NASH				NASH			0	0	0	0	0	0	0	1	0	0	0	36	36	31.5872	35.087	34.35	45	77	29	72	53	28	2.6	56		96	346	2.84	98	160	39	0.5	29	7.4	3.6	1.03	146
396	Female	169	65	2017	Metabolic	33 MetDis: Other (Recurrent Erythropietic Protoporphyria)				Metabolic			0	0	0	0	0	0	1	0	0	0	0	15	15	15.434	19.5032	19.5032	31	47	29	110	55	20	1.9	43	1		22	2.2	104	95	70	3.2	21	6.4	3.5	0.49	140
397	Male	171	102.5	2017	Hepatitis C	11 Cirrhosis: Hepatitis C, Chronic Active Hepatitis C	15 Cirrhosis: Alcoholic (Laennec's)			Hepatitis C	Alcohol		1	0	0	0	1	0	0	0	0	0	0	22	24	20.3731	25.116	26.6044	41	172	34	80	31	20	1.8	42	1		64	2.16	103	141	49	1.5	104	6	5.1	0.99	136
398	Female	160	85.3	2017	Autoimmune	12 Cirrhosis: Autoimmune, Chronic Active, Lupoid				Autoimmune			0	1	0	0	0	0	0	0	0	0	0	34	36	35.8663	39.1094	39.332	25	356	78	68	53	22	2.1	45	1	100	356	1.95	92	253	18	1.3	69	8.1	4.1	0.99	130
399	Female	161	68.7	2017	Fulminant hepatic failure	02 AHN: Acute Hepatic Necrosis (Paracetamol overdose)				Fulminant hepatic failure			0	0	1	0	0	0	0	0	0	0	0	32	32	32.6815	26.4533	21.3733	32	146	456	82	37	44	4	37	1	48	248	2.29	117	64	90	0.9	26	5.5	4.2	0.69	155
400	Male	166	86	2017	Hepatocellular carcinoma	39 PLM: Hepatoma assoc. with other liver disease	15 Cirrhosis: Alcoholic (Laennec's)	28 MetDis: Haemochromatosis		Hepatocellular carcinoma	Alcohol	Metabolic	1	0	0	0	0	1	1	0	0	0	0	9	9	8.35617	12.2551	9.48065	38	222	48	167	102	12	1.1	41	1		21	2.38	105	98	70	3.9	726	6.1	4.3	0.82	144
401	Female	165	89	2017	Alcohol	15 Cirrhosis: Alcoholic (Laennec's)				Alcohol			1	0	0	0	0	0	0	0	0	0	0	30	32	33.1091	28.6055	30.5995	31	106	19	70	77	41	3.7	56	1	42	265	2.13	95	50	90	0.9	22	4.5	4.4	0.72	133
402	Female	150.5	60.7	2017	Hepatocellular carcinoma	39 PLM: Hepatoma assoc. with other liver disease	51 NASH	59 Hep BcAB & Hep BsAB Postive/HepBsAG neg		Hepatocellular carcinoma	NASH		0	0	0	0	0	1	0	1	1	0	0	12	15	15.9131	11.1731	14.0558	25	128	61	108	83	17	1.6	38	0	63	25	2.12	103	36	90	2.6	158	13.9	4.7	0.71	136
403	Female	145	65	2017	Cryptogenic Idiopathic	09 Cirrhosis: Cryptogenic, Idiopathic				Cryptogenic Idiopathic			0	0	0	0	0	0	0	0	1	0	0	22	22	24.5901	25.2358	25.6049	29	85	46	66	14	18	1.7	26	1		205	2.17	99	87	78	1.8	32	10.8	3.9	1.07	139
404	Male	180.5	111.9	2017	Hepatocellular carcinoma	38 PLM: Hepatoma associated with Hepatitis	11 Cirrhosis: Hepatitis C, Chronic Active Hepatitis C	15 Cirrhosis: Alcoholic (Laennec's)	59 Hep BcAB & Hep BsAB Postive/HepBsAG neg	Hepatocellular carcinoma	Hepatitis C	Alcohol	1	0	0	0	1	1	0	0	1	0	0	11	12	11.607	10.6275	12.0961	32	102	33	144	62	13	1.2	34			36	2.2	99	61	90	2.1	60	17.2	3.9	0.66	138
405	Male	181	83	2017	Primary sclerosing cholangitis	25 Primary Sclerosing Cholangitis				Primary sclerosing cholangitis			0	0	0	0	0	0	0	0	0	0	1	25	26	25.5483	29.218	30.0266	28	156	141	90	96	16	1.5	46	1	193	250	2.32	107	138	47	2.7	70	5.4	4.8	1.03	137
406	Male	178	79	2017	Alcohol	15 Cirrhosis: Alcoholic (Laennec's)	61 PLM: Hepatoma Found incidentally on explant			Alcohol			1	0	0	0	0	0	0	0	1	0	0	26	29	27.0127	29.4362	31.5489	30	130	38	77	36	24	2.2	42	1		92	2.06	98	161	37	0.8	41	6.8	4.2	0.81	132
407	Female	160.5	63	2017	Polycystic liver disease	19 Polycystic Liver Disease	55 Renal Failure			Polycystic liver disease			0	0	0	0	0	0	0	0	1	0	0	26	28	33.1521	38.3452	38.6348	28	633	109	90	187	16	1.5	47	1	0	453	2.28	91	296	15	4.5	472	6.9	4.8	0.87	133
408	Male	178	80	2017	Fulminant hepatic failure	06 AHN: Other (Idiopathic, Non A/B)	00 Hep BcAb Positive/ HepBsAg & HepBsAb Neg			Fulminant hepatic failure			0	0	1	0	0	0	0	0	1	0	0	42	42	35.8934	35.9316	35.3214	50	70	112	81	45	40	3.6	48	1	185	628	2.61	102	124	64	1.7	31	6	2.6	0.62	146
409	Male	167	71	2017	Hepatocellular carcinoma	38 PLM: Hepatoma associated with Hepatitis	10 Cirrhosis: HBsAg+, Chronic active			Hepatocellular carcinoma	Hepatitis B		0	0	0	1	0	1	0	0	0	0	0	13	16	15.8826	10.0582	13.8009	24	147	64	126	30	15	1.4	32	0	73	37	1.97	103	48	90	1.3	120	9	4.1	0.75	135
410	Male	165	66.2	2017	Hepatocellular carcinoma	38 PLM: Hepatoma associated with Hepatitis	10 Cirrhosis: HBsAg+, Chronic active			Hepatocellular carcinoma	Hepatitis B		0	0	0	1	0	1	0	0	0	0	0	7	7	7.6573	7.28878	5.65322	41	154	101	132	68	14	1.2	30	0	83	11	2.3	102	75	90	2.2	672	5.2	3.5	0.75	142
411	Male	177.5	80	2017	Primary sclerosing cholangitis	25 Primary Sclerosing Cholangitis				Primary sclerosing cholangitis			0	0	0	0	0	0	0	0	0	0	1	20	22	24.1975	23.4185	25.0766	20	297	102	96	347	16	1.4	37	1	150	214	2.14	99	100	68	3.5	254	5.3	4.1	0.8	136
412	Male	178	69.4	2017	Cryptogenic Idiopathic	09 Cirrhosis: Cryptogenic, Idiopathic				Cryptogenic Idiopathic			0	0	0	0	0	0	0	0	1	0	0	36	37	34.3624	40.0453	40.0328	31	141	155	107	82	28	2.5	61	1	122	845	2.32	92	140	46	1.4	31	7	4.2	1.61	129
413	Male	184	139.9	2017	Hepatocellular carcinoma	39 PLM: Hepatoma assoc. with other liver disease	48 Other (sarcoidosis)			Hepatocellular carcinoma			0	0	0	0	0	1	0	0	1	0	0	19	24	22.6612	22.1665	26.6249	27	68	26	66	36	21	1.9	39	1		31	2.13	97	127	53	1.4	21	19.5	5.1	0.71	130
414	Male	175	134.5	2017	Alcohol	15 Cirrhosis: Alcoholic (Laennec's)				Alcohol			1	0	0	0	0	0	0	0	0	0	0	24	27	28.2448	29.6056	31.6845	31	111	39	59	29	25	2.2	50	1		344	2.25	83	91	80	1.2	29	7.8	3.7	0.84	132
415	Female	155.1	49.1	2017	Hepatocellular carcinoma	38 PLM: Hepatoma associated with Hepatitis	11 Cirrhosis: Hepatitis C, Chronic Active Hepatitis C	15 Cirrhosis: Alcoholic (Laennec's)	62PLM: Cholangiocarcinoma Found incidentally on explant	Hepatocellular carcinoma	Hepatitis C	Alcohol	1	0	0	0	1	1	0	0	1	0	0	11	12	12.8952	16.6882	17.8538	32	105	14	93	56	15	1.4	26	0		21	2.31	103	107	47	1.8	17	4.8	4.8	0.75	138
416	Male	171.3	74	2017	Hepatocellular carcinoma	38 PLM: Hepatoma associated with Hepatitis	11 Cirrhosis: Hepatitis C, Chronic Active Hepatitis C	00 Hep BcAb Positive/ HepBsAg & HepBsAb Neg		Hepatocellular carcinoma	Hepatitis C		0	0	0	0	1	1	0	0	1	0	0	7	10	8.4773	9.05151	12.1464	38	101	121	134	157	13	1.2	39	0	0	14	2.31	98	68	90	2.8	62	5.8	4.3	0.82	136
417	Male	175	75.5	2017	Alcohol	15 Cirrhosis: Alcoholic (Laennec's)	55 Renal Failure	00 Hep BcAb Positive/ HepBsAg & HepBsAb Neg		Alcohol			1	0	0	0	0	0	0	0	1	0	0	28	30	16.6041	27.4716	29.0376	38	133	17	82	108	16	1.4	40	1		16	2.1	94	555	8	2.3	49	4.2	4.3	0.92	135
418	Male	177	81.45	2017	Hepatitis C	11 Cirrhosis: Hepatitis C, Chronic Active Hepatitis C	15 Cirrhosis: Alcoholic (Laennec's)	38 PLM: Hepatoma associated with Hepatitis		Hepatitis C	Alcohol	Hepatocellular carcinoma	1	0	0	0	1	1	0	0	0	0	0	32	32	30.212	32.3741	31.2302	31	72	20	84	53	45	3.9	52	1		158	2.35	108	106	71	0.8	21	5.4	4	1	146
419	Female	167	102	2017	NASH	51 NASH	39 PLM: Hepatoma assoc. with other liver disease			NASH	Hepatocellular carcinoma		0	0	0	0	0	1	0	1	0	0	0	19	20	17.2179	23.4403	24.2683	39	221	33	86	86	17	1.5	41	1		30	2.18	103	174	28	1.7	133	5.7	3.8	0.91	138
420	Female	165.5	68.5	2017	Alcohol	15 Cirrhosis: Alcoholic (Laennec's)				Alcohol			1	0	0	0	0	0	0	0	0	0	0	26	27	26.4636	28.7368	29.5815	27	134	17	90	63	21	1.9	41	1		143	2.17	104	133	42	1.9	25	4.4	4.7	0.77	137
421	Female	155	57.7	2017	Hepatitis C	11 Cirrhosis: Hepatitis C, Chronic Active Hepatitis C (Harvoni )				Hepatitis C			0	0	0	0	1	0	0	0	0	0	0	26	26	28.481	29.5125	26.6284	30	100	30	77	50	27	2.4	48	1		252	2.44	109	67	87	1	27	17.1	4.1	1.2	151
422	Male	175.5	87.6	2017	Cryptogenic Idiopathic	09 Cirrhosis: Cryptogenic, Idiopathic				Cryptogenic Idiopathic			0	0	0	0	0	0	0	0	1	0	0	31	34	30.8199	33.2697	35.9618	40	189	72	65	42	30	2.6	70	1	138	206	2.21	84	131	52	1.2	83	6.8	4.8	0.83	124
423	Female	164	101.3	2017	NASH	51 NASH				NASH			0	0	0	0	0	0	0	1	0	0	0	34	35	26.3627	35.2853	36.1104	44	46	33	83	48	25	2.2	57	1	84	36	2.33	95	369	11	1.3	34		4.5	0.96	133
424	Male	173	100	2017	Hepatocellular carcinoma	39 PLM: Hepatoma assoc. with other liver disease	28 MetDis: Haemochromatosis			Hepatocellular carcinoma	Metabolic		0	0	0	0	0	1	1	0	0	0	0	7	7	6.86637	4.55014	1.00516	36	104	40	129	133	12	1.1	25	0		4	2.26	109	80	90	2.8	114	5.2	4.2	0.75	144
425	Male	170.5	70.5	2017	Hepatocellular carcinoma	38 PLM: Hepatoma associated with Hepatitis	11 Cirrhosis: Hepatitis C, Chronic Active Hepatitis C			Hepatocellular carcinoma	Hepatitis C		0	0	0	0	1	1	0	0	0	0	0	9	16	13.5182	13.054	19.1169	36	139	47	90	93	14	1.3	33	1		16	2.21	93	92	75	3	92	5.9	4.6	0.87	131
426	Female	162	70	2017	Primary sclerosing cholangitis	25 Primary Sclerosing Cholangitis	11 Cirrhosis: Hepatitis C, Chronic Active Hepatitis C	15 Cirrhosis: Alcoholic (Laennec's)		Primary sclerosing cholangitis	Hepatitis C	Alcohol	1	0	0	0	1	0	0	0	0	0	1	27	30	30.9685	32.2321	33.9799	27	178	108	98	92	25	2.2	43	1	208	286	2.06	93	113	53	1.2	143	5.6	4.3	0.89	131
427	Male	181	69	2017	Primary sclerosing cholangitis	25 Primary Sclerosing Cholangitis	48 Other (Ulcerative Colitis)			Primary sclerosing cholangitis			0	0	0	0	0	0	0	0	1	0	1	34	35	32.8766	33.3194	34.4885	27	189	35	119	117	28	2.5	43	1	58	566	2.17	93	111	68	2	49	5.6	3.8	0.85	133
428	Male	175.5	74.8	2017	Hepatocellular carcinoma	38 PLM: Hepatoma associated with Hepatitis	11 Cirrhosis: Hepatitis C, Chronic Active Hepatitis C	59 Hep BcAB & Hep BsAB Postive/HepBsAG neg		Hepatocellular carcinoma	Hepatitis C		0	0	0	0	1	1	0	0	1	0	0	6	6	6.86637	6.79796	5.13786	37	153	39	141	182	12	1.1	33	0		10	2.39	102	70	90	2.6	68	4.6	4.3	0.79	142
429	Male	183.5	81.2	2017	Hepatocellular carcinoma	38 PLM: Hepatoma associated with Hepatitis	10 Cirrhosis: HBsAg+, Chronic active			Hepatocellular carcinoma	Hepatitis B		0	0	0	1	0	1	0	0	0	0	0	10	10	9.25396	10.6492	10.6492	41	161	21	126	169	13	1.2	24	0		8	2.35	97	119	60	3.5	49	11.9	4.1	0.68	140
430	Male	174.1	77.3	2017	Alcohol	15 Cirrhosis: Alcoholic (Laennec's)	61 PLM: Hepatoma Found incidentally on explant	62PLM: Cholangiocarcinoma Found incidentally on explant		Alcohol			1	0	0	0	0	0	0	0	1	0	0	26	31	28.148	29.8508	33.1493	32	117	37	72	98	23	2.1	49	1		249	2.11	89	104	64	1.8	37	5.4	4.9	0.74	127
431	Male	174	94	2017	Hepatitis C	11 Cirrhosis: Hepatitis C, Chronic Active Hepatitis C	00 Hep BcAb Positive/ HepBsAg & HepBsAb Neg			Hepatitis C			0	0	0	0	1	0	0	0	1	0	0	24	27	26.7464	26.2453	28.9963	28	177	38	79	65	29	2.6	41	1		113	2.06	103	94	77	1.1	26	5.4	6	0.67	132
432	Male	167	90.6	2017	Hepatocellular carcinoma	38 PLM: Hepatoma associated with Hepatitis	15 Cirrhosis: Alcoholic (Laennec's)			Hepatocellular carcinoma	Alcohol		1	0	0	0	0	1	0	0	0	0	0	20	28	27.0375	23.9356	31.9678	25	108	34	96	43	22	2	37	1		84	2.01	81	95	71	1.9	199	8.5	4.7	0.84	120
433	Female	153	67.2	2017	Hepatitis B	10 Cirrhosis: HBsAg+, Chronic active	13 Cirrhosis Other (HDV)			Hepatitis B			0	0	0	1	0	0	0	0	1	0	0	36	37	36.0617	38.054	38.3946	33	68	98	76	56	38	3.3	122	0	141	644	2.22	95	110	52	0.3	25	7.2	3.7	1.1	133
434	Male	175.8	88.5	2017	Alcohol	15 Cirrhosis: Alcoholic (Laennec's)				Alcohol			1	0	0	0	0	0	0	0	0	0	0	27	28	27.2672	28.5791	29.7212	42	115	25	79	46	27	2.4	52	1		308	2.63	94	61	90	1.6	17	6.8	4.1	1.38	136
435	Female	171.2	69	2017	Primary sclerosing cholangitis	25 Primary Sclerosing Cholangitis				Primary sclerosing cholangitis			0	0	0	0	0	0	0	0	0	0	1	27	30	29.5515	30.7462	32.5969	30	204	568	75	125	26	2.3	46	1	564	300	2.11	95	71	79	2.4	63	5.2	4	0.84	132
436	Male	181	67.3	2017	Primary sclerosing cholangitis	25 Primary Sclerosing Cholangitis				Primary sclerosing cholangitis			0	0	0	0	0	0	0	0	0	0	1	31	33	35.1092	39.5921	39.7042	45	54	92	75	91	41	3.6	97	1	166	378	2.55	86	147	47	0.8	16	6	3.9	0.9	129
437	Female	164.5	86.7	2017	NASH	51 NASH	39 PLM: Hepatoma assoc. with other liver disease			NASH	Hepatocellular carcinoma		0	0	0	0	0	1	0	1	0	0	0	21	21	20.5063	24.5504	23.0055	29	164	25	88	42	20	1.8	43	0		52	1.91	111	121	44	1.6	157	4.9	4.1	1.03	144
438	Female	163	67	2017	Primary biliary cirrhosis	24 Primary Biliary Cirrhosis				Primary biliary cirrhosis			0	0	0	0	0	0	0	0	0	1	0	22	23	25.5484	26.4814	27.4953	28	1056	309	110	148	17	1.5	35	1	298	287	2.22	98	95	56	3.7	1131	4.7	3.9	0.87	137
439	Male	172	62.6	2017	Hepatocellular carcinoma	38 PLM: Hepatoma associated with Hepatitis	11 Cirrhosis: Hepatitis C, Chronic Active Hepatitis C	00 Hep BcAb Positive/ HepBsAg & HepBsAb Neg		Hepatocellular carcinoma	Hepatitis C		0	0	0	0	1	1	0	0	1	0	0	8	8	8.98879	9.57156	8.05014	33	128	64	109	91	14	1.3	32	0	66	18	2.21	104	67	90	1.8	122	5	4	0.77	142
440	Female	157	80	2017	Alcohol	15 Cirrhosis: Alcoholic (Laennec's)				Alcohol			1	0	0	0	0	0	0	0	0	0	0	26	28	26.7836	31.8381	33.2664	45	52	18	95	81	26	2.3	48	1	50	60	2.47	93	189	23	1.9	34	8.9	4.2	0.85	133
441	Male	188	110	2017	Hepatocellular carcinoma	38 PLM: Hepatoma associated with Hepatitis	11 Cirrhosis: Hepatitis C, Chronic Active Hepatitis C	59 Hep BcAB & Hep BsAB Postive/HepBsAG neg		Hepatocellular carcinoma	Hepatitis C		0	0	0	0	1	1	0	0	1	0	0	15	15	14.4254	18.2716	16.0988	33	146	20	104	71	16	1.4	30	1		32	2.23	108	132	47	1.4	35	9.3	4	0.64	144
442	Male	165.7	72	2017	Hepatitis B	10 Cirrhosis: HBsAg+, Chronic active				Hepatitis B			0	0	0	1	0	0	0	0	0	0	0	38	38	35.9282	37.7859	37.2878	28	100	37	81	73	30	2.6	55	1	72	513	2.39	107	206	30	1	41	5.6	4.6	0.86	149
443	Female	162	59.4	2017	Primary sclerosing cholangitis	25 Primary Sclerosing Cholangitis				Primary sclerosing cholangitis			0	0	0	0	0	0	0	0	0	0	1	30	33	33.177	33.405	35.5484	30	113	55	69	76	30	2.6	66	0	57	706	2.21	93	73	90	0.8	15	6.1	5	0.62	127
444	Male	171	98.5	2017	Alcohol	15 Cirrhosis: Alcoholic (Laennec's)				Alcohol			1	0	0	0	0	0	0	0	0	0	0	19	22	19.7313	20.9643	23.8196	32	109	27	82	87	23	2	59	1		54	2.08	101	83	84	1.3	26	9	5	0.75	134
445	Male	166.5	93	2017	Hepatocellular carcinoma	39 PLM: Hepatoma assoc. with other liver disease	51 NASH	59 Hep BcAB & Hep BsAB Postive/HepBsAG neg		Hepatocellular carcinoma	NASH		0	0	0	0	0	1	0	1	1	0	0	15	15	15.9355	18.9712	17.9198	24	208	70	97	64	16	1.4	41	0	55	34	2.11	105	123	52	1.5	377	18.7	4	0.63	142
446	Male	178	99.6	2017	NASH	51 NASH	38 PLM: Hepatoma associated with Hepatitis	59 Hep BcAB & Hep BsAB Postive/HepBsAG neg		NASH	Hepatocellular carcinoma		0	0	0	0	0	1	0	1	1	0	0	25	28	26.8529	26.9407	29.2261	18	194	58	104	167	20	1.8	37	1	0	91	2.1	100	162	39	1.2	154	3.9	4.5	0.76	133
447	Male	165	68.2	2017	Hepatocellular carcinoma	38 PLM: Hepatoma associated with Hepatitis	11 Cirrhosis: Hepatitis C, Chronic Active Hepatitis C			Hepatocellular carcinoma	Hepatitis C		0	0	0	0	1	1	0	0	0	0	0	7	7	7.6573	8.52079	6.15985	40	113	58	126	216	13	1.2	30	0	37	9	2.44	105	84	88	2.7	188	5.6	4.2	0.87	143
448	Male	173.1	85.8	2018	Hepatocellular carcinoma	38 PLM: Hepatoma associated with Hepatitis	11 Cirrhosis: Hepatitis C, Chronic Active Hepatitis C	59 Hep BcAB & Hep BsAB Postive/HepBsAG neg		Hepatocellular carcinoma	Hepatitis C		0	0	0	0	1	1	0	0	1	0	0	7	7	7.6573	8.74233	5.61656	44	76	31	144	62	14	1.2	29	0		13	2.45	101	76	90	2.8	52	6.4	3.6	0.84	144
449	Male	172.9	90	2018	Hepatocellular carcinoma	38 PLM: Hepatoma associated with Hepatitis	11 Cirrhosis: Hepatitis C, Chronic Active Hepatitis C	15 Cirrhosis: Alcoholic (Laennec's)		Hepatocellular carcinoma	Hepatitis C	Alcohol	1	0	0	0	1	1	0	0	0	0	0	7	7	7.6573	10.3753	8.89407	44	71	21	145	70	14	1.2	36	1		14	2.5	100	82	83	2.3	28	4.9	3.7	0.72	142
450	Female	164	80.5	2018	Liver Transplant HAT	50 LTX HAT				Liver Transplant HAT			0	0	0	0	0	0	0	0	1	0	0	27	28	29.3552	34.4512	34.7286	24	1094	114	82	159	14	1.2	43	1	130	442	2.29	107	174	27	3.3	693	4.9	4.6	0.98	138
451	Female	160	61	2018	Primary sclerosing cholangitis	52 LTx (Recurrent Primary Sclerosing Cholangitis post Tx)				Primary sclerosing cholangitis			0	0	0	0	0	0	0	0	0	0	1	21	21	26.4762	16.2736	15.6804	17	449	53	92	168	18	1.6	46	1	145	215	1.93	108	37	90	2.5	153	5.9	3.5	0.7	141
452	Male	165	64	2018	Primary biliary cirrhosis	24 Primary Biliary Cirrhosis				Primary biliary cirrhosis			0	0	0	0	0	0	0	0	0	1	0	28	30	29.241	28.6202	30.0427	26	74	104	111	151	24	2.2	39	1	260	391	2.2	99	88	84	2.1	44	4.7	3.3	0.84	135
453	Male	175	61.1	2018	Hepatitis B	10 Cirrhosis: HBsAg+, Chronic active				Hepatitis B			0	0	0	1	0	0	0	0	0	0	0	32	32	35.3842	32.4205	32.61	28	177	96	94	117	44	3.9	107	1	235	537	2.18	99	72	90	0.5	111	4.2	4.2	1.07	139
454	Female	165	70	2018	Fulminant hepatic failure	02 AHN: Acute Hepatic Necrosis (panadol)				Fulminant hepatic failure			0	0	1	0	0	0	0	0	0	0	0	43	42	39.6052	21	23.66	31	163	364	73	48	119	5.3	59	1	56	445	2.2	112	108	60	0.8	28	7.3	4.5	1.21	0
455	Male	179	82	2018	Hepatitis C	11 Cirrhosis: Hepatitis C, Chronic Active Hepatitis C	15 Cirrhosis: Alcoholic (Laennec's)			Hepatitis C	Alcohol		1	0	0	0	1	0	0	0	0	0	0	17.54		19.54	21	23.56				115					1
456	Male	174.5	91	2018	NASH	51 NASH				NASH			0	0	0	0	0	0	0	1	0	0	0	17.54		19.54	21	23.34				120					1
457	Male	173.5	95	2018	Hepatitis C	11 Cirrhosis: Hepatitis C, Chronic Active Hepatitis C	15 Cirrhosis: Alcoholic (Laennec's)			Hepatitis C	Alcohol		1	0	0	0	1	0	0	0	0	0	0	17.54		19.54	21	23.65				124					1
458	Male	169	68.1	2018	Hepatocellular carcinoma	38 PLM: Hepatoma associated with Hepatitis	11 Cirrhosis: Hepatitis C, Chronic Active Hepatitis C	00 Hep BcAb Positive/ HepBsAg & HepBsAb Neg		Hepatocellular carcinoma	Hepatitis C		0	0	0	0	1	1	0	0	1	0	0	17.54		19.54	21	23.87				113					0
459	Female	162.5	91	2018	Autoimmune	12 Cirrhosis: Autoimmune, Chronic Active, Lupoid				Autoimmune			0	1	0	0	0	0	0	0	0	0	0	24	29	27.9003	23.5517	28.4862	34	66	26	73	67	31	2.5	52	1		120	2.07	94	52	90		23		3.3	0.74	128
460	Male	182.5	81.5	2018	Hepatitis C	11 Cirrhosis: Hepatitis C, Chronic Active Hepatitis C	59 Hep BcAB & Hep BsAB Postive/HepBsAG neg			Hepatitis C			0	0	0	0	1	0	0	0	1	0	0	22	23	22.2674	21.1771	22.5888	30	72	18	65	271		2.3		1		94	2.32	107	62	90		20		4.1	0.74	137
461	Female	163	113.4	2018	Hepatocellular carcinoma	39 PLM: Hepatoma assoc. with other liver disease	51 NASH	15 Cirrhosis: Alcoholic (Laennec's)	00 Hep BcAb Positive/ HepBsAg & HepBsAb Neg	Hepatocellular carcinoma	NASH	Alcohol	1	0	0	0	0	1	0	1	1	0	0	24	25	22.6734	26.7833	27.7745	29	306	30	145	162	20	2.6		1		38	2.25	97	127	38		108	5.2	4.5	0.86	137
462	Female	166.5	75	2018	NASH	51 NASH				NASH			0	0	0	0	0	0	0	1	0	0	0	11	11	11.2879	10.4482	7.49299	34	117	26	98	61		1.4		1	40	20	2.22	108	52	90		37	5.6	3.9	0.83	144
463	Male	177	77	2018	Primary sclerosing cholangitis	25 Primary Sclerosing Cholangitis	48 Other (Ulcerative colitis)			Primary sclerosing cholangitis			0	0	0	0	0	0	0	0	1	0	1	21	22	19.6743	21.7855	22.6962	31	924	121	122	358	15	1.2		0	120	108		109	152	47		372		4.2		138
465	Female	166	80	2018	Hepatitis C	11 Cirrhosis: Hepatitis C, Chronic Active Hepatitis C	15 Cirrhosis: Alcoholic (Laennec's)			Hepatitis C	Alcohol		1	0	0	0	1	0	0	0	0	0	0	19	19	22.0355	24.9454	24.9454	39	87	41	80	68		2.1		1		98	2.4	96	85	64		127	5.9	3.6	0.72	140
464	Female	152	59.8	2018	Fulminant hepatic failure	07 AHN: Unspecified				Fulminant hepatic failure			0	0	1	0	0	0	0	0	0	0	0	38	38	33.847	34.3493	34.0668	44	129	122	82	107	46	3.6	98	1	299	410	2.28	98	95	59	0.8	89	4.5	3.5	0.74	142
466	Male	166	117	2018	Other Autoimmune Wilsons	13 Cirrhosis Other (? Wilson ? Autoimmune ? NASH)	61 PLM: Hepatoma Found incidentally on explant			Other Autoimmune Wilsons			0	0	0	0	0	0	0	0	1	0	0	20	24	22.6261	23.3274	26.6619	28	199	17	106	68		1.6		1		79	2.16	95	125	62		90	6.1	4.3	0.83	132
467	Male	170	68.7	2018	Hepatocellular carcinoma	38 PLM: Hepatoma associated with Hepatitis	10 Cirrhosis: HBsAg+, Chronic active			Hepatocellular carcinoma	Hepatitis B		0	0	0	1	0	1	0	0	0	0	0	8	8	7.69245	10.732	9.26864	39	109	27	132	173		1.2		0		12	2.29	104	89	76		66	5.5	4.1	0.86	142
468	Male	179	92	2018	Hepatitis C	11 Cirrhosis: Hepatitis C, Chronic Active Hepatitis C	15 Cirrhosis: Alcoholic (Laennec's)	59 Hep BcAB & Hep BsAB Postive/HepBsAG neg		Hepatitis C	Alcohol		1	0	0	0	1	0	0	0	1	0	0	35	35	33.371	38.1682	38.1224	47	124	26	71	100		2.1	37	1		832	2.32	105	152	44		30	10.5	3.1	1.17	141
469	Female	165	59.8	2018	Second Biliary Cirrhosis	23 Secondary Biliary Cirrhosis	50 LTX HAT			Second Biliary Cirrhosis			0	0	0	0	0	0	0	0	1	0	0	18	19	24.2166	15.6686	16.8852	16	396	28	119	223		1			58	321	2.11	105	35	90		50	3.5	4	0.84	138
470	Female	165	59.8	2018	Liver transplant Primary Non Function	49 LTX Primary Non Function				Liver transplant Primary Non Function			0	0	0	0	0	0	0	0	1	0	0	20	22	25.8011	20.9917	22.4173	17	399	36	117	219		1.2			896	329	2.17	102	55	90		45	4.4	3.5	0.75	137
471	Male	174.1	74.1	2018	NASH	51 NASH				NASH			0	0	0	0	0	0	0	1	0	0	0	16	20	16.8905	21.049	24.3655	40	131	44	118	49	14.1	1.5	28.8	1	38	19	2.41	91	171	35	3.7	123	9	5.2	0.92	133
472	Female	159.8	66.8	2018	Hepatitis B	10 Cirrhosis: HBsAg+, Chronic active	13 Cirrhosis Other (Specify)	12 Cirrhosis: Autoimmune, Chronic Active, Lupoid		Hepatitis B		Autoimmune	0	1	0	1	0	0	0	0	1	0	0	9	12	12.149	11.9065	14.7159	26	211	36	102	105		1.2		1		20		98	73	77		332		5		136
473	Male	173	76	2018	Cryptogenic Idiopathic	09 Cirrhosis: Cryptogenic, Idiopathic	46 PLM: Other (angiosarcoma found on explant)			Cryptogenic Idiopathic			0	0	0	0	0	0	0	0	1	0	0	36	36	28.2213	32.694	31.4155	38	56	26	96	37	36	2.4	63	1		229	2.46	109	139	45	1.6	44	7	3.9	0.81	147
474	Male	170.2	77	2018	Alcohol	15 Cirrhosis: Alcoholic (Laennec's)	62PLM: Cholangiocarcinoma Found incidentally on explant			Alcohol			1	0	0	0	0	0	0	0	1	0	0	20	23	16.9253	23.1282	25.2371	31	135	23	69	146		1.4		1		22	2.08	94	205	29		64	14.9	4.9	0.9	135
475	Male	180	83.2	2018	Other Flucloxacillin induced ductopaenia	48 Other (Flucloxacillin induced ductopaenia)				Other Flucloxacillin induced ductopaenia			0	0	0	0	0	0	0	0	1	0	0	23	25	23.5098	27.5014	28.7512	38	833	152	72	184	15	1.4	32	1	157	340	2.34	99	101	68	2.9	222	18.4	3.2	0.91	136
476	Male	164	68.3	2018	Primary sclerosing cholangitis	25 Primary Sclerosing Cholangitis	48 Other (Hilar Stricture)			Primary sclerosing cholangitis			0	0	0	0	0	0	0	0	1	0	1	16	17	17.0063	19.7504	20.7629	34	1149	164	105	187	13	1.1	42	0	131	143	2.34	100	93	75		348	4.9	4.4	0.85	138
477	Male	175	73	2018	Cholangiocarcinoma	43 PLM: Cholangiocarcinoma				Cholangiocarcinoma			0	0	0	0	0	0	0	0	1	0	0	7	9	6.2339	7.07948	9.54852	44	467	91	139	294	12	1	35	0	62	18	2.56	97	74	90		1150	5.7	4.6	0.79	137
478	Male	177	126.8	2018	Autoimmune	12 Cirrhosis: Autoimmune, Chronic Active, Lupoid with UC				Autoimmune			0	1	0	0	0	0	0	0	0	0	0	28	29	29.8986	30.3746	31.0965	19	459	74	111	154		1.6	31	1	205	393	2.07	96	141	49		123		3.5	0.91	137
479	Male	166.5	66	2018	Alcohol	15 Cirrhosis: Alcoholic (Laennec's)				Alcohol			1	0	0	0	0	0	0	0	0	0	0	10	12	10.0906	14.9762	16.2274	38	510	55	90	57	15	1.4	28	1	74	21	2.42	101	90	80		675	12.5	4.2	0.7	138
480	Male	176	105	2018	Hepatocellular carcinoma	39 PLM: Hepatoma assoc. with other liver disease	15 Cirrhosis: Alcoholic (Laennec's)			Hepatocellular carcinoma	Alcohol		1	0	0	0	0	1	0	0	0	0	0	9	9	7.8912	8.8359	7.27769	37			147	250	14	1.2	45	0		18	2.24	101	64	90			5.7	4.1		142
481	Male	169.7	72	2018	Hepatitis B	10 Cirrhosis: HBsAg+, Chronic active	13 Cirrhosis Other (HDV)	38 PLM: Hepatoma associated with Hepatitis		Hepatitis B		Hepatocellular carcinoma	0	0	0	1	0	1	0	0	1	0	0	19	23	22.3427	21.5386	25.2309	32	96	101	103	80	20	1.8	32	1	0	113	2.17	98	86	90		45	6.4	3.1	0.72	132
482	Female	156	59	2018	Alcohol	15 Cirrhosis: Alcoholic (Laennec's)				Alcohol			1	0	0	0	0	0	0	0	0	0	0	28	29	31.0964	27.4856	28.4242	29	138	24	94	79	36	3.2	26.8	0	63	242	2.18	97	49	90		24	5.7	3.6	0.66	137
483	Male	179	92	2018	Hepatocellular carcinoma	38 PLM: Hepatoma associated with Hepatitis	11 Cirrhosis: Hepatitis C, Chronic Active Hepatitis C	00 Hep BcAb Positive/ HepBsAg & HepBsAb Neg		Hepatocellular carcinoma	Hepatitis C		0	0	0	0	1	1	0	0	1	0	0	7	7	6.86637	8.04508	6.44734	38	104	33	155	138	12	1.1	36	0		9		105	86	84		173	5.3	4.3		142
484	Female	167	60.5	2018	Polycystic liver kidney disease	19 Polycystic Liver Kidney Disease	36 Benign Lesion: Other (Hepatic adenoma)			Polycystic liver kidney disease			0	0	0	0	0	0	0	0	1	0	0	14.5335		16.5335	21	23.37				120				34	0				99	767	5				6		137
485	Female	167	71.55	2018	Sarcoidosis	48 Other (Sarcoidosis)	48 Other (Budd-Chiari)			Sarcoidosis			0	0	0	0	0	0	0	0	1	0	0	13	13	11.4638	15.6457	13.2103	44	251	21	95	230	16	1.4	26	1		12	2.45	107	108	50		306	5	4.2	0.98	144
486	Male	167	90	2018	Hepatocellular carcinoma	39 PLM: Hepatoma assoc. with other liver disease	51 NASH			Hepatocellular carcinoma	NASH		0	0	0	0	0	1	0	1	0	0	0	18	21	16.8516	18.0784	20.8186	29	178	27	80	119	22	1.9	28	1	55	12	2.3	99	136	47	2.7	211	2.9	4.7	0.77	135
487	Male	179	116	2018	Hepatocellular carcinoma	38 PLM: Hepatoma associated with Hepatitis	10 Cirrhosis: HBsAg+, Chronic active			Hepatocellular carcinoma	Hepatitis B		0	0	0	1	0	1	0	0	0	0	0	17.54		19.54	21	23.65				121	56		2	34	0
488	Male	179	116	2018	Liver transplant Primary Non Function	49 LTX Primary Non Function				Liver transplant Primary Non Function			0	0	0	0	0	0	0	0	1	0	0	19	19	16.9712	19.0915	17.5233	39	35	809	77	119	19	1.8	33	1	916	44	2.65	97	113	64		19	4.7	4.4	0.83	143
489	Male	173	77.7	2018	Hepatocellular carcinoma	38 PLM: Hepatoma associated with Hepatitis	10 Cirrhosis: HBsAg+, Chronic active	13 Cirrhosis Other (HDV)	11 Cirrhosis: Hepatitis C, Chronic Active Hepatitis C	Hepatocellular carcinoma	Hepatitis B		0	0	0	1	1	1	0	0	1	0	0	18	18	18.048	19.9034	19.9034	23	127	54	78	60	19	1.8	34	1	67	35	1.97	109	112	59		77	4.7	4.2	0.71	140
490	Female	150.5	85	2018	Hepatocellular carcinoma	38 PLM: Hepatoma associated with Hepatitis	11 Cirrhosis: Hepatitis C, Chronic Active Hepatitis C			Hepatocellular carcinoma	Hepatitis C		0	0	0	0	1	1	0	0	0	0	0	18.87		20.87	21	23.92				100	90		1.7	35	0
491	Male	192.3	151.8	2018	NASH	51 NASH				NASH			0	0	0	0	0	0	0	1	0	0	0	18	21	20.6788	15.8984	18.9111	27	122	35	131	47		1.6	40	1	47	102		98	50	90		69	19.6	3.9		135
492	Male	169.4	90.45	2018	Alcohol	15 Cirrhosis: Alcoholic (Laennec's)	59 Hep BcAB & Hep BsAB Postive/HepBsAG neg			Alcohol			1	0	0	0	0	0	0	0	1	0	0	17.54		19.54	21	23.76				98					1
493	Male	183.5	78	2018	Biliary Atresia	17 Biliary Atresia: (Specify)				Biliary Atresia			0	0	0	0	0	0	0	0	1	0	0	17.54		19.54	22	23.56				106					0
494	Male	173.8	115	2018	Hepatocellular carcinoma	38 PLM: Hepatoma associated with Hepatitis	11 Cirrhosis: Hepatitis C, Chronic Active Hepatitis C	28 MetDis: Haemochromatosis	15 Cirrhosis: Alcoholic (Laennec's)	Hepatocellular carcinoma	Hepatitis C	Metabolic	1	0	0	0	1	1	1	0	0	0	0	15	16	16.3589	15.6648	16.8815	30	126	30	126	57	17	1.7	34	1		47	2.31	102	61	90		37	5.8	4.5	0.68	138
495	Male	183	79	2018	Biliary Atresia	17 Biliary Atresia: (Kasai)	16 Cholestatic Disease - Secondary biliary cirrhosis			Biliary Atresia			0	0	0	0	0	0	0	0	1	0	0	19	20	21.5216	17.9504	18.5016	29	554	189	115	68	16	1.6	26	0	178	158	2.23		55	90		305	5.1	3.7	0.76	139
496	Female	175	54	2018	Fulminant hepatic failure	02 AHN: Acute Hepatic Necrosis (Drug Specify)	00 Hep BcAb Positive/ HepBsAg & HepBsAb Neg			Fulminant hepatic failure			0	0	1	0	0	0	0	0	1	0	0	32	33	30.1893	32.1269	32.9142	35	154	35	74	91	16	1.5	36	0	71	1040	2.37	99	99	68	2.8	93		4.6	0.94	136
497	Male	185	97	2018	Hepatitis B	10 Cirrhosis: HBsAg+, Chronic active				Hepatitis B			0	0	0	1	0	0	0	0	0	0	0	30	30	30.4907	33.6484	33.0132	28	108	51	70	42	23	2.2	58	1	65	336	2.47	101	141	51	1.1	60	8.1	3.1	0.88	144
498	Male	168.5	69	2018	Hepatocellular carcinoma	38 PLM: Hepatoma associated with Hepatitis	11 Cirrhosis: Hepatitis C, Chronic Active Hepatitis C	00 Hep BcAb Positive/ HepBsAg & HepBsAb Neg		Hepatocellular carcinoma	Hepatitis C		0	0	0	0	1	1	0	0	1	0	0	11	12	11.325	12.9974	14.3475	30	155	20	116	61	16	1.5	26	0		20	2.27		72	90		83	5.5	4.3	0.75	138
499	Male	178	117	2018	Hepatocellular carcinoma	38 PLM: Hepatoma associated with Hepatitis	11 Cirrhosis: Hepatitis C, Chronic Active Hepatitis C	15 Cirrhosis: Alcoholic (Laennec's)		Hepatocellular carcinoma	Hepatitis C	Alcohol	1	0	0	0	1	1	0	0	0	0	0	10	10	8.5395	11.7083	11.001	36	95	104	135	89	14	1.3	41.2	0	97	14	2.28	109	91	79	2.7	66	5.2	4	0.78	141
500	Male	175	82.2	2018	Hepatitis B	10 Cirrhosis: HBsAg+, Chronic active	13 Cirrhosis Other (HDV)	11 Cirrhosis: Hepatitis C, Chronic Active Hepatitis C	15 Cirrhosis: Alcoholic (Laennec's)	Hepatitis B		Hepatitis C	1	0	0	1	1	0	0	0	1	0	0	20	25	22.5196	20.3456	24.7678	33	168	83	89	58	21	2	40	1	0	83	2.09	108	62	90		117	4.7	5.1	0.75	131
501	Male	182	103.7	2018	Sarcoidosis	13 Cirrhosis Other (Sarcoidosis)	39 PLM: Hepatoma assoc. with other liver disease			Sarcoidosis	Hepatocellular carcinoma		0	0	0	0	0	1	0	0	1	0	0	14	17	14.2913	16.4336	19.3794	28	126	26	111	58	14	1.4		0		16	1.92		137	50		80	6.1	4.4	0.86	135
502	Female	167	55	2018	Fulminant hepatic failure	07 AHN: Unspecified	34 Budd-Chiari Syndrome: (Specify)			Fulminant hepatic failure			0	0	1	0	0	0	0	0	1	0	0	26	26	27.7983	23.2424	19.8909	24	113	997	73	117	27	2.6	54	1	1141	145	2.34	114	59	90		40		4.2	1.21	148
503	Male	174	74.3	2018	Hepatocellular carcinoma	38 PLM: Hepatoma associated with Hepatitis	11 Cirrhosis: Hepatitis C, Chronic Active Hepatitis C	15 Cirrhosis: Alcoholic (Laennec's)		Hepatocellular carcinoma	Hepatitis C	Alcohol	1	0	0	0	1	1	0	0	0	0	0	14	15	16.2236	15.1064	16.3511	30	150	30	123	64	20	2	39	0		33	2.21		59	90		42	5	4.1	0.64	138
504	Male	175.5	70.6	2018	Alcohol	15 Cirrhosis: Alcoholic (Laennec's)				Alcohol			1	0	0	0	0	0	0	0	0	0	0	23	25	24.725	22.7409	24.8982	29	150	17	89	113	25	2.4		1		122	2.04		69	90		25	5.3	4.5	0.68	135
505	Male	175	111	2018	Hepatocellular carcinoma	39 PLM: Hepatoma assoc. with other liver disease	15 Cirrhosis: Alcoholic (Laennec's)			Hepatocellular carcinoma	Alcohol		1	0	0	0	0	1	0	0	0	0	0	12	16	12.8636	15.8618	18.8791	33	123	19	112	49	14	1.4		1		18	2.37		119	56		165	12.4	4.5	0.85	135
506	Female	159	79.9	2018	Alcohol	15 Cirrhosis: Alcoholic (Laennec's)				Alcohol			1	0	0	0	0	0	0	0	0	0	0	28	33	35.5786	26.5067	32.2413	17	281	30	101	72	37	3.4		1		180	1.98		48	90		24	5.1	3.6	0.64	123
507	Female	166	58	2018	Cryptogenic Idiopathic	09 Cirrhosis: Cryptogenic, Idiopathic				Cryptogenic Idiopathic			0	0	0	0	0	0	0	0	1	0	0	16	20	18.9039	18.0816	21.9173	29	80	29	110	55		1.3		1	49	42	2.35	95	119	48		19		4	0.56	133
508	Male	178	121.9	2018	Fulminant hepatic failure	03 AHN: HBsAg+	05 AHN: Acute or Subacute Hepatitis A			Fulminant hepatic failure	Fulminant hepatic failure		0	0	1	0	0	0	0	0	0	0	0	48	46	44.628	48.1807	46.34	29	85	105	82	148	70	6.5	95	1	176	577	2.23	89	212	31	0.6	66	4.3	3	0.71	131
509	Male	174	93.8	2018	NASH	51 NASH				NASH			0	0	0	0	0	0	0	1	0	0	0	22	25	25.129	23.8885	26.3052	23	268	40	108	57	24	2.2	40	1	92	108	2.05	103	92	84		69	4.5	5	0.7	134
510	Male	168	90.9	2018	Alcohol	15 Cirrhosis: Alcoholic (Laennec's)				Alcohol			1	0	0	0	0	0	0	0	0	0	0	20	24	19.6611	23.4691	26.362	34	174	32	133	95	17	1.6	35	1	49	36	2.26	96	162	37		31	5.1	3.9	0.84	133
511	Male	165.2	90.1	2018	Hepatocellular carcinoma	39 PLM: Hepatoma assoc. with other liver disease				Hepatocellular carcinoma			0	0	0	0	0	1	0	0	0	0	0	11	11	11.3182	12.7922	12.112	33	263	45	118	61	14	1.3	27	0	77	30	2.17	100	75	90		465	6.9	3.7	0.79	141
512	Male	164	70.9	2018	Hepatitis C	11 Cirrhosis: Hepatitis C, Chronic Active Hepatitis C	38 PLM: Hepatoma associated with Hepatitis	15 Cirrhosis: Alcoholic (Laennec's)	00 Hep BcAb Positive/ HepBsAg & HepBsAb Neg	Hepatitis C	Hepatocellular carcinoma	Alcohol	1	0	0	0	1	1	0	0	1	0	0	7	9	7.6573	7.90672	9.51138	41	84	37	148	177	13	1.2	28	0		9	2.36	100	72	90		48	5	3.9	0.82	138
513	Male	168	90.9	2018	Liver transplant Primary Non Function	49 LTX Primary Non Function				Liver transplant Primary Non Function			0	0	0	0	0	0	0	0	1	0	0	38	38	35.4036	37.8616	37.6477	26	127	2163	90	34	32	3	28	1	752	332	2.32	107	199	29		184	12.3	3.8	0.95	144
514	Male	164	77	2018	Hepatocellular carcinoma	38 PLM: Hepatoma associated with Hepatitis	11 Cirrhosis: Hepatitis C, Chronic Active Hepatitis C	15 Cirrhosis: Alcoholic (Laennec's)	59 Hep BcAB & Hep BsAB Postive/HepBsAG neg	Hepatocellular carcinoma	Hepatitis C	Alcohol	1	0	0	0	1	1	0	0	1	0	0	8	8	8.21028	8.96329	6.63554	40	145	47	149	187	12	1.2	30	0		6	2.45	102	98	71		375	4.7	4.7	0.8	143
515	Female	176	93.4	2018	Primary sclerosing cholangitis	25 Primary Sclerosing Cholangitis				Primary sclerosing cholangitis			0	0	0	0	0	0	0	0	0	0	1	17	21	22.2873	16.7756	20.8399	26	525	75	108	116	14	1.4	37	1	132	118	2.15	96	50	90	2.6	132	4.5	4.1	0.76	133
516	Male	183.8	105	2018	Hepatitis C	11 Cirrhosis: Hepatitis C, Chronic Active Hepatitis C	38 PLM: Hepatoma associated with Hepatitis			Hepatitis C	Hepatocellular carcinoma		0	0	0	0	1	1	0	0	0	0	0	14	15	16.3635	16.264	17.4508	26	73	44	114	60	18	1.7		1		40	2.19	100	82	90		73	5	3.7	0.75	138
517	Male	171	59	2018	Hepatocellular carcinoma	38 PLM: Hepatoma associated with Hepatitis	11 Cirrhosis: Hepatitis C, Chronic Active Hepatitis C			Hepatocellular carcinoma	Hepatitis C		0	0	0	0	1	1	0	0	0	0	0	10	16	13.8488	14.8288	19.863	35	140	45	91	107	14	1.4		1	67	21	2.21	99	84	86		72	5.5	4.2	0.96	132
518	Male	155.4	49.9	2018	Metabolic	29 MetDis: Glycogen Storage Disease Type Ib	36 Benign Lesion: Other (Adenoma)			Metabolic			0	0	0	0	0	0	1	0	1	0	0	6	7	7.6573	6.46738	7.3057	37	97	99	106	302	12	1.2		0	74	5	2.58	93	85	90		102	3.9	4.2	0.73	139
519	Male	177	88	2018	Hepatocellular carcinoma	38 PLM: Hepatoma associated with Hepatitis	11 Cirrhosis: Hepatitis C, Chronic Active Hepatitis C	15 Cirrhosis: Alcoholic (Laennec's)		Hepatocellular carcinoma	Hepatitis C	Alcohol	1	0	0	0	1	1	0	0	0	0	0	14	14	14.5435	14.7684	14.7684	39	121	34	160	77	14	1.3		0		66	2.21	103	76	90		64	8.5	3.2	0.72	140
520	Male	177	107.9	2018	Metabolic	26 MetDis: Alpha I antitrypsin Deficiency				Metabolic			0	0	0	0	0	0	1	0	0	0	0	18	22	21.3575	18.8543	23.0834	27	97	55	107	93	19	1.8		1	0	64	1.97	91	75	90		67	6.9	3.7	0.87	132
521	Male	176.2	95	2018	Hepatocellular carcinoma	38 PLM: Hepatoma associated with Hepatitis	11 Cirrhosis: Hepatitis C, Chronic Active Hepatitis C			Hepatocellular carcinoma	Hepatitis C		0	0	0	0	1	1	0	0	0	0	0	8	9	7.69245	5.84389	6.69779	36	116	24	154	196	12	1.2		0		4	2.24	101	89	80		63	8	3.9	0.92	139
522	Female	161.5	71.7	2018	Primary biliary cirrhosis	24 Primary Biliary Cirrhosis	39 PLM: Hepatoma assoc. with other liver disease			Primary biliary cirrhosis	Hepatocellular carcinoma		0	0	0	0	0	1	0	0	0	1	0	8	8	8.9873	8.42791	7.6386	39	118	31	110	65	12	1.2		0		17	2.24	106	49	90		37	4	3.8	0.81	141
523	Female	161.5	71.7	2018	Liver Transplant HAT	50 LTX HAT				Liver Transplant HAT			0	0	0	0	0	0	0	0	1	0	0	17	18	18.7037	18.322	19.4059	31	87	1033	88	37	17	1.6		1	597	69	2	103	53	90		99	4	4.2	1.09	138
524	Male	175	68.8	2018	Primary biliary cirrhosis	16 Cholestatic Disease	15 Cirrhosis: Alcoholic (Laennec's)			Primary biliary cirrhosis	Alcohol		1	0	0	0	0	0	0	0	1	0	0	22	26	24.4926	25.0774	28.435	23	893	49	75	114	14	1.3		0	80	228	2.23	96	105	71		242	7.8	5	0.67	131
525	Male	172.5	88.9	2018	Hepatitis B	10 Cirrhosis: HBsAg+, Chronic active	13 Cirrhosis Other (HDV)			Hepatitis B			0	0	0	1	0	0	0	0	1	0	0	20	24	23.9879	21.6075	25.286	32	130	206	100	60	24	2.3		1	0	95	2.09		67	90		159	4.3	4.6	0.86	132
526	Male	170	70.6	2018	Hepatitis B	10 Cirrhosis: HBsAg+, Chronic active	38 PLM: Hepatoma associated with Hepatitis			Hepatitis B	Hepatocellular carcinoma		0	0	0	1	0	1	0	0	0	0	0	9	9	10.0499	10.2146	9.47001	26	122	43	108	201	13	1.3		0	0	15	2.23	107	75	90		65	5.2	4.8	0.79	141
527	Male	177	81	2018	Liver Transplant HAT	50 LTX HAT				Liver Transplant HAT			0	0	0	0	0	0	0	0	1	0	0	9	12	11.8315	10.5331	13.4798	22	319	308	99	95	14	1.3	17	1	220	18	1.91	103	63	90	5.3	165	16.8	4	0.94	136
528	Male	180.5	79.8	2018	Primary sclerosing cholangitis	25 Primary Sclerosing Cholangitis	62PLM: Cholangiocarcinoma Found incidentally on explant			Primary sclerosing cholangitis			0	0	0	0	0	0	0	0	1	0	1	27	30	29.5651	29.8588	31.887	20	554	102	91	222	21	2		0	187	231	2.14	103	122	53		250	5	4.5	0.7	132
529	Female	169.5	66.5	2018	Alcohol	15 Cirrhosis: Alcoholic (Laennec's)				Alcohol			1	0	0	0	0	0	0	0	0	0	0	39	39	39.7876	41.5567	41.3621	20	132	26	79	46	27	2.6	35	1	86	608	2.18	93	226	21	0.8	39	4	3.9	0.84	135
530	Male	176.5	110	2018	Metabolic	27 MetDis: Wilsons Disease				Metabolic			0	0	0	0	0	0	1	0	0	0	0	15	18	17.6412	16.9844	19.286	23	212	25	79	72	17	1.7	30	1	47	41	1.99	102	79	90	2.7	86	11.9	3.2	0.77	136
531	Male	176.3	86.2	2018	Hepatitis C	11 Cirrhosis: Hepatitis C, Chronic Active Hepatitis C	38 PLM: Hepatoma associated with Hepatitis			Hepatitis C	Hepatocellular carcinoma		0	0	0	0	1	1	0	0	0	0	0	20	22	18.543	21.7909	23.1566	23	106	17	76	138	18	1.7	60	1	32	36	2.05	109	133	53	1.8	48	5	5.3	0.69	137
532	Male	167.4	73.9	2018	Hepatocellular carcinoma	38 PLM: Hepatoma associated with Hepatitis	10 Cirrhosis: HBsAg+, Chronic active			Hepatocellular carcinoma	Hepatitis B		0	0	0	1	0	1	0	0	0	0	0	12	12	10.126	12.6181	12.6181	32	184	60	132	126	12	1.1		0	0	12	2.44	105	147	42		337	6.3	4	0.84	140
533	Male	175	83.1	2018	Alcohol	15 Cirrhosis: Alcoholic (Laennec's)	59 Hep BcAB & Hep BsAB Postive/HepBsAG neg			Alcohol			1	0	0	0	0	0	0	0	1	0	0	21	23	21.6303	25.2392	27.0843	33	91	22	94	112	19	1.8	47	1	43	64	2.34	97	152	41	2.2	24	7.4	5.1	0.84	135
534	Female	154	63.1	2018	Primary biliary cirrhosis	24 Primary Biliary Cirrhosis				Primary biliary cirrhosis			0	0	0	0	0	0	0	0	0	1	0	17	20	19.4848	22.4247	24.6216	31	286	69	120	50	15	1.4		1	109	66	2.22		111	46		111	7.6	5.1	0.9	135
535	Male	182	76.2	2018	Hepatocellular carcinoma	39 PLM: Hepatoma assoc. with other liver disease	28 MetDis: Haemochromatosis	15 Cirrhosis: Alcoholic (Laennec's)		Hepatocellular carcinoma	Metabolic	Alcohol	1	0	0	0	0	1	1	0	0	0	0	24	24	20.3118	26.6819	25.3501	35	381	53	66	42	21	2		1	88	39	2.08	107	195	32		446		3.1	0.58	144
536	Female	164	58	2018	Other Osler's disease - Hereditary haemorrhagic telangiectasia	48 Other (osler's disease - Hereditary haemorrhagic telangiectasia)				Other Osler's disease - Hereditary haemorrhagic telangiectasia			0	0	0	0	0	0	0	0	1	0	0	19	27	24.6147	23.4679	32.1473	38	498	33	71	347	16	1.6	26	1		113	2.3	84	62	90		385	7.1	5.5	0.98	119
537	Male	167.4	73.9	2018	Liver Transplant HAT	50 LTX HAT				Liver Transplant HAT			0	0	0	0	0	0	0	0	1	0	0	26	27	25.8973	31.3892	32.035	26	207	679	96	34	14	1.3		1	0	197	1.98	95	218	26		181		4.7	1.04	137
538	Female	166.8	65.9	2018	Hepatocellular carcinoma	38 PLM: Hepatoma associated with Hepatitis	11 Cirrhosis: Hepatitis C, Chronic Active Hepatitis C	15 Cirrhosis: Alcoholic (Laennec's)	59 Hep BcAB & Hep BsAB Postive/HepBsAG neg	Hepatocellular carcinoma	Hepatitis C	Alcohol	1	0	0	0	1	1	0	0	1	0	0	13	14	15.9286	12.1643	12.8601	26	176	15	116	149	14	1.4		1		40	2.15	100	54	90		132	5.9	3.4	0.58	139
539	Female	164	63.7	2018	Primary biliary cirrhosis	24 Primary Biliary Cirrhosis				Primary biliary cirrhosis			0	0	0	0	0	0	0	0	0	1	0	13	16	17.6064	15.8242	18.2418	25	361	50	124	104	14	1.4		1		49	2.13	101	60	90		171	5.4	3.7	0.75	136
540	Female	147	42.5	2018	Autoimmune	12 Cirrhosis: Autoimmune, Chronic Active, Lupoid				Autoimmune			0	1	0	0	0	0	0	0	0	0	0	26	26	28.6301	27.4528	26.8255	34	111	22	70	33	18	1.7	44	1		609	2.32	101	53	90	0.5	78	15.4	3.9	0.86	142
541	Female	166.5	91	2018	Primary biliary cirrhosis	24 Primary Biliary Cirrhosis				Primary biliary cirrhosis			0	0	0	0	0	0	0	0	0	1	0	29	31	35.5556	33.634	34.748	17	252	98	116	96	37	3.5		1	193	293	2.09		87	64		55	4.7	4.8	0.86	133
542	Female	161	84.6	2018	Primary sclerosing cholangitis	25 Primary Sclerosing Cholangitis				Primary sclerosing cholangitis			0	0	0	0	0	0	0	0	0	0	1	29	31	31.5393	35.0988	36.2016	51	141	38	85	41	31	2.9		0		296	2.59	89	101	48		61		4.3	0.7	131
543	Female	154	69.7	2018	Polycystic liver disease	19 Polycystic Liver Disease				Polycystic liver disease			0	0	0	0	0	0	0	0	1	0	0	20	20	18.0371	20.9552	20.4791	30	69	12	66	187	17	1.7		0		6	2.47	103	226	22		45	5.7	4.7	0.9	141
544	Female	161	84.6	2018	Liver transplant Primary Non Function	49 LTX Primary Non Function				Liver transplant Primary Non Function			0	0	0	0	0	0	0	0	1	0	0	27	29	30.5254	32.5546	33.6714	31	316	1045	84	9	25	2.4		1	435	393	2.4	99	84	60		200		4.1	1.08	134
545	Male	179	110	2018	Hepatocellular carcinoma	38 PLM: Hepatoma associated with Hepatitis	51 NASH	15 Cirrhosis: Alcoholic (Laennec's)		Hepatocellular carcinoma	NASH	Alcohol	1	0	0	0	0	1	0	1	0	0	0	17	23	21.516	21.0132	25.7599	29	271	65	78	90	19	1.8	34	1	151	33	2.03	96	116	60	2.9	471	8.7	4.5	0.91	130
546	Male	163.6	68.6	2019	Hepatitis C	11 Cirrhosis: Hepatitis C, Chronic Active Hepatitis C	55 Renal Failure			Hepatitis C			0	0	0	0	1	0	0	0	1	0	0	30	30	22.291	32.3772	32.3772	36	168	14	75	34	22	2.1		1		38	2.12		397	13		17	5.3	4	0.9	140
547	Female	152.5	65.7	2019	Primary biliary cirrhosis	24 Primary Biliary Cirrhosis				Primary biliary cirrhosis			0	0	0	0	0	0	0	0	0	1	0	22	26	25.6603	23.227	27.0009	30	219	83	107	104	16	1.5	26	1	209	287	2.14	94	54	90		44		3.7	1.02	131
548	Male	186	115	2019	NASH	51 NASH	26 ?MetDis: Alpha I -antitrypsin Deficiency			NASH	Metabolic		0	0	0	0	0	0	1	1	0	0	0	27	29	26.5695	27.117	29.0494	38	115	19	82	31	26	2.5		1		136	2.31	98	124	59		65	4.9	4.1	0.69	134
549	Male	170	100	2019	Fulminant hepatic failure	07 AHN: Unspecified				Fulminant hepatic failure			0	0	1	0	0	0	0	0	0	0	0	41	41	37.587	39.6334	39.5601	34	355	729	77	47	39	3.7	89	1	735	499	2.61	109	191	41	0.5	69	3.8	4.5	0.86	148
550	Male	185.5	86	2019	Hepatocellular carcinoma	38 PLM: Hepatoma associated with Hepatitis	15 Cirrhosis: Alcoholic (Laennec's)	11 Cirrhosis: Hepatitis C, Chronic Active Hepatitis C		Hepatocellular carcinoma	Alcohol	Hepatitis C	1	0	0	0	1	1	0	0	0	0	0	14	18	14.2903	16.3731	19.9171	27	174	34	106	32	14	1.3		1		18	2.06		124	56		142	19.7	5.3	0.82	134
551	Female	151.5	49.6	2019	Second Biliary Cirrhosis	23 Secondary Biliary Cirrhosis				Second Biliary Cirrhosis			0	0	0	0	0	0	0	0	1	0	0	19	19	26.5998	26.9417	26.6153	26	419	346	102	304	15	1.4		1	364	407	2.26	106	90	63		317	5.7	3.6	0.8	141
552	Male	178.5	99.4	2019	HPS	48 Other (HPS)	15 Cirrhosis: Alcoholic (Laennec's)			HPS	Alcohol		1	0	0	0	0	0	0	0	1	0	0	15	15	15.0362	12.2237	12.2237	31	74	30	153	87	16	1.5	26	1		47	2.13		46	90		78	4.6	4.1	0.72	140
553	Female	170	68	2019	Fulminant hepatic failure	06 AHN: Other (Wilsons)				Fulminant hepatic failure			0	0	1	0	0	0	0	0	0	0	0	46	46	41.869	42.0334	42.4401	25	35	70	68	146	35	3.3	43	1		588	2.16	114	243	23		140		4.7	0.85	148
554	Female	167	110.7	2019	NASH	51 NASH	10 Cirrhosis: HBsAg+, Chronic active	48 Other (HDV)		NASH	Hepatitis B		0	0	0	1	0	0	0	1	1	0	0	32	34	34.5276	37.1132	37.9071	32	154	41	62	52	36	3.4	51	1		509	2.63	83	78	76	0.5	19	5.5	4.6	0.82	129
555	Male	171.5	81.1	2019	Alcohol	15 Cirrhosis: Alcoholic (Laennec's)	48 Other ( HPS)			Alcohol			1	0	0	0	0	0	0	0	1	0	0	16	17	14.7677	15.7802	16.9912	33	56	22	86	49	20	1.9	47	1	92	30	2.02	109	84	90	2.2	38	5.4	4.2	0.75	138
556	Female	183.3	83.3	2019	Primary sclerosing cholangitis	25 Primary Sclerosing Cholangitis				Primary sclerosing cholangitis			0	0	0	0	0	0	0	0	0	0	1	21	23	25.7478	17.8247	20.5966	19	100	42	118	40	19	1.9		0	40	121	1.8	105	49	90		39	5.3	3.7	0.67	135
557	Male	175.9	92	2019	Cryptogenic Idiopathic	09 Cirrhosis: Cryptogenic, Idiopathic				Cryptogenic Idiopathic			0	0	0	0	0	0	0	0	1	0	0	17	20	16.4715	20.6057	23.5148	39	119	27	81	58	18	1.7		1		15	2.09	103	160	44		63	5.4	4.4	0.88	134
558	Male	178	93	2019	Alcohol	15 Cirrhosis: Alcoholic (Laennec's)				Alcohol			1	0	0	0	0	0	0	0	0	0	0	15.0181		17.0181	19.0277	20.0763	20	147	13	85	197	17	1.6		1	26	33	1.95	109	107	64		87	6	5.2	0.66	138
559	Male	188.5	79.5	2019	Second Biliary Cirrhosis	23 Secondary Biliary Cirrhosis				Second Biliary Cirrhosis			0	0	0	0	0	0	0	0	1	0	0	19	19	14.326	15.8871	13.4758	30	174	38	91	114	23	2.2		0		18	2.14	107	79	90		59	4.6	3.7	0.74	144
560	Male	179.5	104	2019	Hepatitis C	11 Cirrhosis: Hepatitis C, Chronic Active Hepatitis C	00 Hep BcAb Positive/ HepBsAg & HepBsAb Neg	62 PLM: Cholangiocarcinoma - incidental / explant		Hepatitis C			0	0	0	0	1	0	0	0	1	0	0	20	20	15.813	21.8735	21.8735	31	70	21	71	50	18	1.7	34	1	48	19	1.94	106	180	35	0.9	15	3.6	4.2	0.97	140
561	Male	183	142.5	2019	Hepatocellular carcinoma	39 PLM: Hepatoma assoc. with other liver disease	51 NASH			Hepatocellular carcinoma	NASH		0	0	0	0	0	1	0	1	0	0	0	13	14	12.1823	15.7456	16.9583	38	137	22	105	107	14	1.4		1		29		95	101	72		106		3.4		138
562	Female	170	62.4	2019	Fulminant hepatic failure	07 AHN: Unspecified				Fulminant hepatic failure			0	0	1	0	0	0	0	0	0	0	0	34	34	36.3779	31.1546	28.501	25	213	1129	114	65	44	4.2	96	1	640	381	2.06	118	62	90	0.5	198	6	4.3	1.02	152
563	Female	158.5	55	2019	NASH	51 NASH	15 Cirrhosis: Alcoholic (Laennec's)			NASH	Alcohol		1	0	0	0	0	0	0	1	0	0	0	22	28	31.1371	29.948	33.4662	19	296	36	74	103	17	1.7	30	1	72	82	1.75	88	194	24	2.9	138	6.4	3.7	0.88	126
564	Female	155	69	2019	Cryptogenic Idiopathic	09 Cirrhosis: Cryptogenic, Idiopathic				Cryptogenic Idiopathic			0	0	0	0	0	0	0	0	1	0	0	11	17	14.2428	16.0321	20.8257	38	131	24	74	104	15.4	1.1	22	1	43	14		105	127	39	2.6	60		4.6		132
565	Female	160.7	47	2019	Alcohol	15 Cirrhosis: Alcoholic (Laennec's)				Alcohol			1	0	0	0	0	0	0	0	0	0	0	20	27	26.5576	24.5528	29.9593	28	321	20	97	171	21	2		1	37	31	2.02	93	117	42		390	27.1	3.9	0.73	126
566	Male	183.5	110.9	2019	Hepatocellular carcinoma	38 PLM: Hepatoma associated with Hepatitis	11 Cirrhosis: Hepatitis C, Chronic Active Hepatitis C	00 Hep BcAb Positive/ HepBsAg & HepBsAb Neg		Hepatocellular carcinoma	Hepatitis C		0	0	0	0	1	1	0	0	1	0	0	8	8	8.04354	12.1086	12.1086	33	120	49	110	104	13	1.1		0	44	19	2.23		94	75		111	9.9	3.9	0.67	140
567	Male	173	97	2019	Alcohol	15 Cirrhosis: Alcoholic (Laennec's)	39 PLM: Hepatoma assoc. with other liver disease			Alcohol	Hepatocellular carcinoma		1	0	0	0	0	1	0	0	0	0	0	18	22	17.7185	21.9094	25.5275	42	56	19	93	85	17	1.4		1	30	18	2.37	93	200	29		93	12.7	4.6	0.9	132
568	Male	165	67.6	2019	Hepatocellular carcinoma	38 PLM: Hepatoma associated with Hepatitis	11 Cirrhosis: Hepatitis C, Chronic Active Hepatitis C	15 Cirrhosis: Alcoholic (Laennec's)		Hepatocellular carcinoma	Hepatitis C	Alcohol	1	0	0	0	1	1	0	0	0	0	0	8	8	7.19533	9.36705	7.83541	39	181	44	133	138	12	1.1		0		12	2.41	102	94	75		430	5.2	4.2	0.62	142
569	Male	168.5	75	2019	Hepatocellular carcinoma	39 PLM: Hepatoma assoc. with other liver disease	51 NASH	00 Hep BcAb Positive/ HepBsAg & HepBsAb Neg		Hepatocellular carcinoma	NASH		0	0	0	0	0	1	0	1	1	0	0	14	17	14.7759	17.4672	20.2838	36	181	71	122	61	16	1.3	26	1	97	52	2.41	97	92	76		216	6.1	4	0.83	135
570	Male	182.2	86	2019	Hepatocellular carcinoma	38 PLM: Hepatoma associated with Hepatitis	11 Cirrhosis: Hepatitis C, Chronic Active Hepatitis C	15 Cirrhosis: Alcoholic (Laennec's)	00 Hep BcAb Positive/ HepBsAg & HepBsAb Neg	Hepatocellular carcinoma	Hepatitis C	Alcohol	1	0	0	0	1	1	0	0	1	0	0	15	16	16.8897	16.0928	17.2882	27	101	110	128	67	17	1.5		1	150	60	1.99	105	66	90		65	9.3	4.1	0.75	138
571	Male	168	65.8	2019	Hepatocellular carcinoma	38 PLM: Hepatoma associated with Hepatitis	10 Cirrhosis: HBsAg+, Chronic active			Hepatocellular carcinoma	Hepatitis B		0	0	0	1	0	1	0	0	0	0	0	6	6	6	3.50414	2.59175	43	83	34	147	250	12	1		0		5	2.33	103	70	90		18	5.4	4.4	0.92	141
572	Female	171.5	102.6	2019	Other Acute intermittent porphyria	48 Other (acute intermittent porphyria)				Other Acute intermittent porphyria			0	0	0	0	0	0	0	0	1	0	0	6	6	7.33	7.09087	6.26814	36	58	17	89	163	12	1		0		9	2.21	106	74	86		19	5.2	4.9	0.8	141
573	Female	168	96	2019	Fulminant hepatic failure	06 AHN: Other (Autoimmune)				Fulminant hepatic failure			0	0	1	0	0	0	0	0	0	0	0	30	30	32.1265	29.1064	29.3788	26	138	244	130	88	40	3.4		1	130	238	2.03	101	57	90		45	5.6	3.6	0.91	139
574	Female	157	95.4	2019	NASH	51 NASH				NASH			0	0	0	0	0	0	0	1	0	0	0	9	11	10.5735	14.7091	15.9736	34	65	28	107	59	16	1.4	26	1		15	2.3	106	82	63		24	7.9	4.4	0.74	138
575	Male	173	53	2019	Other Non cirrhotic PHT hepatopulmonary syndrome	48 Other (Non cirrhotic PHT hepatopulmonary syndrome)				Other Non cirrhotic PHT hepatopulmonary syndrome			0	0	0	0	0	0	0	0	1	0	0	28	30	22.2847	25.016	27.2636	14	85	8	77	83	14	1.2		1		37	1.81	100	445	15		51	9.2	3.7	0.7	134
577	Male	167	79.8	2019	Hepatocellular carcinoma	38 PLM: Hepatoma associated with Hepatitis	11 Cirrhosis: Hepatitis C, Chronic Active Hepatitis C			Hepatocellular carcinoma	Hepatitis C		0	0	0	0	1	1	0	0	0	0	0	7	7	6.86637	5.62973	4.77047	40	227	85	144	123	13	1.1		0	53	6	2.43	101	76	90		457	6.2	4	0.89	141
576	Male	188	110	2019	Alcohol	15 Cirrhosis: Alcoholic (Laennec's)				Alcohol			1	0	0	0	0	0	0	0	0	0	0	16	18	17.0959	18.709	20.8381	33	42	13	70	63	18	1.6		1		63	2.3	96	77	89		14	8.4	3.8	0.72	136
578	Male	162	93.4	2019	NASH	51 NASH	39 PLM: Hepatoma assoc. with other liver disease			NASH	Hepatocellular carcinoma		0	0	0	0	0	1	0	1	0	0	0	21	21	21.6146	23.9695	22.3664	23	233	52	95	43	19	1.6		0	69	93	2.17		116	57		290	7.4	5.1	0.96	144
579	Female	165	73.3	2019	Hepatitis C	11 Cirrhosis: Hepatitis C, Chronic Active Hepatitis C	15 Cirrhosis: Alcoholic (Laennec's)	38 PLM: Hepatoma associated with Hepatitis	59 Hep BcAB & Hep BsAB Postive/HepBsAG neg	Hepatitis C	Alcohol	Hepatocellular carcinoma	1	0	0	0	1	1	0	0	1	0	0	17	20	21.1563	15.8453	19.4685	25	119	31	105		19	1.6		1		67	2.13	101	43	90		42	4.8	4.2	0.72	134
580	Male	170	66.5	2019	Fulminant hepatic failure	03 AHN: HBsAg+				Fulminant hepatic failure			0	0	1	0	0	0	0	0	0	0	0	28	30	30.7541	30.8604	32.0028	27	186	79	83	123	26	2.2		0	92	369	2.11	95	128	60		26	4.3	3.4	0.88	135
581	Male	185	104.1	2019	Alcohol	15 Cirrhosis: Alcoholic (Laennec's)				Alcohol			1	0	0	0	0	0	0	0	0	0	0	25	31	28.9161	26.2756	32.4516	29	67	22	92	55	29	2.5	48.2	1	53	149	2.17	83	70	90	1.3	16	10.7	5.3	0.69	122
582	Male	171	60.1	2019	Liver Transplant HAT	50 LTX HAT	52 LTx (Recurrent biliary strictures)			Liver Transplant HAT			0	0	0	0	0	0	0	0	1	0	0	10	13	11.8801	8.54735	11.6926	20	426	32	90	246	14	1.2		0	51	7	2.02	97	100	89		460	5.2	4.4	0.64	136
583	Male	168.5	77.5	2019	Hepatocellular carcinoma	38 PLM: Hepatoma associated with Hepatitis	11 Cirrhosis: Hepatitis C, Chronic Active Hepatitis C			Hepatocellular carcinoma	Hepatitis C		0	0	0	0	1	1	0	0	0	0	0	8	8	7.6573	5.95054	3.39683	39	88	34	139	61	14	1.2		0		11	2.25	105	57	90		74	5	4.2	0.85	143
584	Female	174	62	2019	Alcohol	15 Cirrhosis: Alcoholic (Laennec's)	26 MetDis: Alpha I antitrypsin Deficiency			Alcohol	Metabolic		1	0	0	0	0	0	1	0	0	0	0	19	19	21.9392	20.5692	18.1404	42	150	29	64	123	18	1.6	48	1		165	2.68	104	60	90	1.5	29	9.5	4.2	0.95	145
585	Male	179.5	89.25	2019	Hepatitis C	11 Cirrhosis: Hepatitis C, Chronic Active Hepatitis C	15 Cirrhosis: Alcoholic (Laennec's)	39 PLM: Hepatoma assoc. with other liver disease		Hepatitis C	Alcohol	Hepatocellular carcinoma	1	0	0	0	1	1	0	0	0	0	0	12	12	12.0304	11.2369	9.79872	24	141	48	120	92	16	1.4	26	1		21	2.12	109	65	90		41	4.6	4.3	0.82	142
586	Female	183	141	2019	Hepatitis C	11 Cirrhosis: Hepatitis C, Chronic Active Hepatitis C	15 Cirrhosis: Alcoholic (Laennec's)			Hepatitis C	Alcohol		1	0	0	0	1	0	0	0	0	0	0	23.8555		25.8555	23.2133	25.3116	30		33	106		30	2.5		1		111	2.19		63	90			6.3		0.7	135
587	Male	172	74.3	2019	Hepatitis C	11 Cirrhosis: Hepatitis C, Chronic Active Hepatitis C	15 Cirrhosis: Alcoholic (Laennec's)	26 MetDis: Alpha 1-antitrypsin Deficiency		Hepatitis C	Alcohol	Metabolic	1	0	0	0	1	0	1	0	0	0	0	23	29	26.7482	24.0112	30.007	36	92	26	78	73	29	2.4	64	1		99	2.04	94	61	90	0.8	16	6.1	4.9	0.87	125
588	Male	174	98.1	2019	Hepatocellular carcinoma	38 PLM: Hepatoma associated with Hepatitis	11 Cirrhosis: Hepatitis C, Chronic Active Hepatitis C	59 Hep BcAB & Hep BsAB Postive/HepBsAG neg		Hepatocellular carcinoma	Hepatitis C		0	0	0	0	1	1	0	0	1	0	0	9	10	8.38489	10.9465	11.6728	35	72	41	149	62	15	1.3		0	44	15	2.27	104	76	90		98	8.4	4	0.72	139
589	Male	191.5	149	2019	Hepatocellular carcinoma	38 PLM: Hepatoma associated with Hepatitis	11 Cirrhosis: Hepatitis C, Chronic Active Hepatitis C			Hepatocellular carcinoma	Hepatitis C		0	0	0	0	1	1	0	0	0	0	0	10	10	7.7305	12.0144	11.3148	38	183	58	100	63	12	1		1	57	13	2.24	106	122	58		78	7.7	4.6	0.75	141
590	Male	166	68.4	2019	Alcohol	15 Cirrhosis: Alcoholic (Laennec's)				Alcohol			1	0	0	0	0	0	0	0	0	0	0	12	13	10.3693	14.6039	15.8737	30	238	25	91	194	14	1.2	29	1	65	13	2.19	104	124	51		183	6.7	4	0.67	138
591	Male	182	88	2019	Fulminant hepatic failure	03 AHN: HBsAg+				Fulminant hepatic failure			0	0	1	0	0	0	0	0	0	0	0	32	33	34.0477	30.7403	32.1293	30	105	60	66	81	48	4.1	68	1	95	373	2.05	100	62	90	1	45	6.9	4.4	0.84	134
592	Male	173.5	63	2019	Alcohol	15 Cirrhosis: Alcoholic (Laennec's)				Alcohol			1	0	0	0	0	0	0	0	0	0	0	26	27	25.9571	27.2177	28.1763	31	160	34	70	58	33	2.8		1		123	2.16	98	104	77		63	7.1	3.4	0.83	137
593	Male	172.4	96.9	2019	Hepatocellular carcinoma	38 PLM: Hepatoma associated with Hepatitis	11 Cirrhosis: Hepatitis C, Chronic Active Hepatitis C			Hepatocellular carcinoma	Hepatitis C		0	0	0	0	1	1	0	0	0	0	0	11	11	13.6911	12.1804	11.4849	26	443	66	131	103	15	1.3		0	107	38	2.18		57	90		314	4.9	4.7	0.81	141
594	Female	164	60.7	2019	Hepatocellular carcinoma	38 PLM: Hepatoma associated with Hepatitis	11 Cirrhosis: Hepatitis C, Chronic Active Hepatitis C	59 Hep BcAB & Hep BsAB Postive/HepBsAG neg		Hepatocellular carcinoma	Hepatitis C		0	0	0	0	1	1	0	0	1	0	0	9	11	10.4416	10.1697	11.6612	31	126	33	121	63	14	1.2		0		20	2.19		58	90		51	4.6	3.9	0.74	138
595	Male	181.5	78	2019	Primary sclerosing cholangitis	25 Primary Sclerosing Cholangitis				Primary sclerosing cholangitis			0	0	0	0	0	0	0	0	0	0	1	24	27	28.173	23.8497	26.676	19	193	482	111	188	21	1.8		0	854	324	2.06	97	72	90		56	4.1	3.9	0.74	133
597	Male	173	78	2019	Alcohol	15 Cirrhosis: Alcoholic (Laennec's)	39 PLM: Hepatoma assoc. with other liver disease			Alcohol	Hepatocellular carcinoma		1	0	0	0	0	1	0	0	0	0	0	14	16	14.8863	15.7312	17.5513	27	167	36	104	88	19	1.6		1		34	2.11	104	77	90		72	4.1	4.5	0.73	137
596	Male	178	83	2019	Hepatocellular carcinoma	38 PLM: Hepatoma associated with Hepatitis	11 Cirrhosis: Hepatitis C, Chronic Active Hepatitis C			Hepatocellular carcinoma	Hepatitis C		0	0	0	0	1	1	0	0	0	0	0	19.1973		21.1973	22	23.66				134	123	14	1.2		0
598	Male	184.5	84.2	2019	Primary sclerosing cholangitis	25 Primary Sclerosing Cholangitis				Primary sclerosing cholangitis			0	0	0	0	0	0	0	0	0	0	1	25	26	22.6472	23.0391	23.8872	32	385	181	133	232	0	1.5		0	144	236	2.35	102	96	84		712	5.1	4.4	0.82	138
599	Male	162	57.7	2019	Hepatocellular carcinoma	38 PLM: Hepatoma associated with Hepatitis	10 Cirrhosis: HBsAg+, Chronic active			Hepatocellular carcinoma	Hepatitis B		0	0	0	1	0	1	0	0	0	0	0	7	14	11.5214	7.0707	13.6566	32	174	35	115	146	13	1.1		0		11	2.29		71	90		347	6.9	3.9	0.72	132
600	Female	157	63.9	2019	Primary biliary cirrhosis	24 Primary Biliary Cirrhosis	15 Cirrhosis: Alcoholic (Laennec's)			Primary biliary cirrhosis	Alcohol		1	0	0	0	0	0	0	0	0	1	0	8	20	19.1973	12.3975	23.4385	33	96	13	76	188	13	1.2	31	1		8	2.09	92	66	89	4.3	11	5.8	3.5	1.14	124
601	Male	178	92.6	2019	Alcohol	15 Cirrhosis: Alcoholic (Laennec's)	39 PLM: Hepatoma assoc. with other liver disease			Alcohol	Hepatocellular carcinoma		1	0	0	0	0	1	0	0	0	0	0	15	16	11.4486	17.5488	18.6713	41	88	32	133	119	14	1.2		0		15	2.41	101	179	34		96	8	4.1	0.69	138
602	Female	165	70.5	2019	Fulminant hepatic failure	06 AHN: Other (Wilson's)				Fulminant hepatic failure			0	0	1	0	0	0	0	0	0	0	0	27	27	28.3494	24.1854	23.3947	33	54	44	86	48	26	2.3		1	84	301	2.18	104	62	90		39	5.6	3.8	0.65	142
603	Male	171	75.3	2019	Alcohol	15 Cirrhosis: Alcoholic (Laennec's)				Alcohol			1	0	0	0	0	0	0	0	0	0	0	21	23	18.7804	24.3209	25.8888	34	283	52	97	50	16	1.4	26	1	65	44	2.48	101	210	28		287	11.1	5.1	0.97	136
604	Male	176.3	98.3	2019	Hepatocellular carcinoma	38 PLM: Hepatoma associated with Hepatitis	11 Cirrhosis: Hepatitis C, Chronic Active Hepatitis C			Hepatocellular carcinoma	Hepatitis C		0	0	0	0	1	1	0	0	0	0	0	9	9	8.38489	8.92078	8.1438	36	292	45	132	64	15	1.3		1	61	9	2.21	104	78	90		89	8.8	3.5	0.76	141
605	Female	177	121	2019	Liver Transplant Chronic Rejection	52 LTx (? Recurrent PSC, Ductopenia, Rejection)	52 LTx (Chronic Rejection)			Liver Transplant Chronic Rejection			0	0	0	0	0	0	0	0	1	0	0	22	23	27.8883	26.0103	27.0595	24	1186	102	116	233	16	1.4	26	0	126	508	2.19		79	80		181	4.6	3.5	0.77	137
606	Female	162	84	2019	Fulminant hepatic failure	02 AHN: Acute Hepatic Necrosis (paracetamol)				Fulminant hepatic failure			0	0	1	0	0	0	0	0	0	0	0	44	44	41.6533	37.7296	37.2755	27	169	189	91	48	68	6		1	29	295	2.36	112	175	36		26	9.9	4.4	0.8	148
607	Female	165.5	90	2019	Primary biliary cirrhosis	24 Primary Biliary Cirrhosis				Primary biliary cirrhosis			0	0	0	0	0	0	0	0	0	1	0	29	33	30.7561	34.0278	36.566	41	194	34	77	43	23	2		1		257	2.26	88	147	32		30	4.2	5.9	0.87	123
608	Female	167	111	2019	NASH	51 NASH				NASH			0	0	0	0	0	0	0	1	0	0	0	10	13	11.4586	13.8402	16.4562	31	192	50	73	63	13	1.2	30	1	59	9	1.98	96	105	49	3	180	9	4.5	0.78	136
609	Male	196	124.9	2019	Cholangiocarcinoma	43 PLM: Cholangiocarcinoma	38 PLM: Hepatoma associated with Hepatitis	10 Cirrhosis: HBsAg+, Chronic active		Cholangiocarcinoma	Hepatocellular carcinoma	Hepatitis B	0	0	0	1	0	1	0	0	1	0	0	8	10	8.38489	7.26142	9.71681	41	99	120	134	99	15	1.3	26	0	82	6	2.37	99	85	90	2.9	218	4.9	3.8	0.88	137
610	Male	174	87.1	2019	Alcohol	15 Cirrhosis: Alcoholic (Laennec's)				Alcohol			1	0	0	0	0	0	0	0	0	0	0	22	26	24.3883	21.6955	25.3564	22	58	14	67	71	27	2.4		1		55	1.89	101	80	90		10		4.6	0.86	132
611	Male	172.2	72	2019	Hepatocellular carcinoma	38 PLM: Hepatoma associated with Hepatitis	11 Cirrhosis: Hepatitis C, Chronic Active Hepatitis C			Hepatocellular carcinoma	Hepatitis C		0	0	0	0	1	1	0	0	0	0	0	6	9	7.11	6.82546	9.31355	29	86	32	125	53	12	1		1	57	10	2.12	102	71	90		124	5.2	3.5	0.79	137
612	Male	182	98.3	2019	NASH	51 NASH	15 Cirrhosis: Alcoholic (Laennec's)			NASH	Alcohol		1	0	0	0	0	0	0	1	0	0	0	35	35	34.6445	37.5793	37.0951	42	63	65	73	15	28	2.4			102	921	2.46	106	141	47		30	5.1	4	0.84	148
613	Male	186	85.7	2019	Hepatitis C	11 Cirrhosis: Hepatitis C, Chronic Active Hepatitis C	59 Hep BcAB & Hep BsAB Postive/HepBsAG neg	48 Other (Meckel's Diverticulum)		Hepatitis C			0	0	0	0	1	0	0	0	1	0	0	8.10655		10.1065	13.4668	15.4568	33	69	22	98	49	15	1.3		1		23	2.23		86	79		21	6.6	4.3	0.82	137
614	Male	174.5	92	2019	Primary sclerosing cholangitis	25 Primary Sclerosing Cholangitis				Primary sclerosing cholangitis			0	0	0	0	0	0	0	0	0	0	1	19	21	18.5234	18.921	20.5019	22	283	45	119	32	14	1.2		1	97	79	1.92		118	69		128		3	0.72	137
615	Female	165	59.8	2020	Primary sclerosing cholangitis	25 Primary Sclerosing Cholangitis	39 PLM: Hepatoma assoc. with other liver disease			Primary sclerosing cholangitis	Hepatocellular carcinoma		0	0	0	0	0	1	0	0	0	0	1	21	25	27.7066	24.359	27.4872	21	370	192	84	61	24.4	2.1		0	360	135	2.03		84	73		175	5.5	4.1	0.75	132
616	Female	159.7	72.9	2020	Primary biliary cirrhosis	24 Primary Biliary Cirrhosis	25 Primary Sclerosing Cholangitis			Primary biliary cirrhosis	Primary sclerosing cholangitis		0	0	0	0	0	0	0	0	0	1	1	31	33	32.168	37.2512	37.7322	35	97	14	77	58	21.5	1.9		1		541	2.35	93	163	30		73		4.3	1.15	133
617	Female	172	124	2020	Hepatocellular carcinoma	39 PLM: Hepatoma assoc. with other liver disease	51 NASH	03 AHN: HBsAg+		Hepatocellular carcinoma	NASH	Fulminant hepatic failure	0	0	1	0	0	1	0	1	0	0	0	26	29	29.858	30.7948	32.8659	25	168	53	89	93	21.4	1.8		1	145	311	2.1	97	115	46		442	12.2	3.2	0.84	131
618	Female	163.6	71.3	2020	Cryptogenic Idiopathic	09 Cirrhosis: Cryptogenic, Idiopathic				Cryptogenic Idiopathic			0	0	0	0	0	0	0	0	1	0	0	21	24	25.1064	22.2971	24.9525	29	324	31	82	75	22.6	2	53	1	36	134	2.16	102	62	90	0.9	77	5.5	4.5	0.64	134
619	Female	157	73	2020	Liver Transplant Recurrent Biliary Strictures	52 LTx (biliary strictures)				Liver Transplant Recurrent Biliary Strictures			0	0	0	0	0	0	0	0	1	0	0	35	35	36.7706	40.3993	40.3693	29	230	30	70	35	37.3	3.2	87	1		543	2.26	98	129	44	1.2	353	21.3	3.6	0.82	137
620	Male	178	86	2020	Hepatitis C	11 Cirrhosis: Hepatitis C, Chronic Active Hepatitis C	38 PLM: Hepatoma associated with Hepatitis	15 Cirrhosis: Alcoholic (Laennec's)	59 Hep BcAB & Hep BsAB Postive/HepBsAG neg	Hepatitis C	Hepatocellular carcinoma	Alcohol	1	0	0	0	1	1	0	0	1	0	0	16	18	17.6613	16.4288	18.1966	26	175	26	113	73	18.9	1.6		1		60	2.29	106	66	90		36	6.6	4.6	0.87	137
621	Female	166.4	59	2020	Cystic Fibrosis	21 Cystic Fibrosis	37 PLM: Primary Liver Malignancy Hepatoma			Cystic Fibrosis	Hepatocellular carcinoma		0	0	0	0	0	1	0	0	1	0	0	12	12	13.6446	10.6184	10.6184	27	96	53	119	41	17	1.5		0	31	22	2.03	112	52	90		27	4.8	3.8	0.74	140
622	Male	186	73.7	2020	Liver Transplant Chronic Rejection	52 LTx (Chronic Rejection)				Liver Transplant Chronic Rejection			0	0	0	0	0	0	0	0	1	0	0	9	10	10.3171	14.306	14.9483	24	173	45	76	103	12	1		1		26	2.09	106	95	81		90		3.3	1.02	139
623	Male	176	84	2020	Primary sclerosing cholangitis	25 Primary Sclerosing Cholangitis				Primary sclerosing cholangitis			0	0	0	0	0	0	0	0	0	0	1	23	24	23.8532	23.6897	24.5052	33	229	78	110	157	22.4	1.9	34	1	73	220	2.21	99	70	90	3.8	200	6	3.7	0.86	138
624	Male	174	95.8	2020	Alcohol	15 Cirrhosis: Alcoholic (Laennec's)				Alcohol			1	0	0	0	0	0	0	0	0	0	0	14	17	14.2173	15.9055	18.315	32	106	42	91	32	19	1.6		1		31	2.21	105	75	90		146	5.7	4.5	0.72	136
625	Male	176	84	2020	Liver Transplant Recurrent Biliary Strictures	52 LTx (Re-Tx ischaemic graft)	25 Primary Sclerosing Cholangitis			Liver Transplant Recurrent Biliary Strictures	Primary sclerosing cholangitis		0	0	0	0	0	0	0	0	1	0	1	31	31	27.3468	33.7019	33.5444	25	120	193	95	117	16	1.4	28	1	95	180	1.72	108	292	18	1.2	220	9.2	4.8	0.98	141
626	Male	173.5	82	2020	NASH	51 NASH				NASH			0	0	0	0	0	0	0	1	0	0	0	11	13	11.3926	15.8774	17.6866	32	258	54	93	128	16.8	1.5	30	1	53	20	2.21	102	96	71	50	565	3.4	3.6	0.71	137
627	Male	156	84.5	2020	NASH	51 NASH	39 PLM: Hepatoma assoc. with other liver disease			NASH	Hepatocellular carcinoma		0	0	0	0	0	1	0	1	0	0	0	9	9	10.7957	11.436	11.436	29	160	39	104	103	16.9	1.5	26	0	47	12	2.16		78	86		233	6.8	4.7	0.86	140
628	Female	155	40	2020	Fulminant hepatic failure	06 AHN: Other (Autoimmune, Chronic Active, Lupoid)				Fulminant hepatic failure			0	0	1	0	0	0	0	0	0	0	0	37	37	34.9729	38.4168	38.5751	43	83	201	91	71	41.8	3.6	52	1	421	281	2.16	98	157	33		18	12.8	3.9	1.06	136
629	Female	163.1	99.5	2020	NASH	51 NASH	39 PLM: Hepatoma assoc. with other liver disease			NASH	Hepatocellular carcinoma		0	0	0	0	0	1	0	1	0	0	0	6	9	9.01637	8.29313	11.4638	35	138	95	144	132	12.3	1.1		0	52	12	2.37	101	57	90		993	12.7	4.1	0.72	136
630	Male	165.5	57	2020	Hepatocellular carcinoma	38 PLM: Hepatoma associated with Hepatitis	10 Cirrhosis: HBsAg+, Chronic active			Hepatocellular carcinoma	Hepatitis B		0	0	0	1	0	1	0	0	0	0	0	14	14	14.4266	18.0078	18.0078	41	136	54	99	25	15.8	1.4		1	95	48	2.24		100	68		72	5.2	4.5	0.83	140
631	Female	172	116	2020	Liver transplant Primary Non Function	52 LTx (Ischaemic cholangiopathy)	03 AHN: HBsAg+	39 PLM: Hepatoma assoc. with other liver disease	51 NASH	Liver transplant Primary Non Function	Fulminant hepatic failure	Hepatocellular carcinoma	0	0	1	0	0	1	0	1	1	0	0	26	28	28.0426	32.1627	33.1424	31	491	50	74	98	17.7	1.5			125	391	2.41	95	126	41		156	9.9	4.8	0.95	135
632	Female	143.9	38.7	2020	Hepatocellular carcinoma	38 PLM: Hepatoma associated with Hepatitis	10 Cirrhosis: HBsAg+, Chronic active			Hepatocellular carcinoma	Hepatitis B		0	0	0	1	0	1	0	0	0	0	0	8	8	9.13319	8.15587	4.97146	41	134	20	126	178	12.9	1.1		1		21	2.55	108	50	90		129	5.1	3.7	0.9	144
633	Female	143.9	38.7	2020	Liver Transplant Recurrent Biliary Strictures	49 LTX Primary Non Function				Liver Transplant Recurrent Biliary Strictures			0	0	0	0	0	0	0	0	1	0	0	13	13	15.7698	10.1784	0.486431	25	42	18	70	49	15.3	1.3				43	2.55	116	56	90		13	5.1	4.6	0.74	153
634	Male	173	76	2020	Alcohol	15 Cirrhosis: Alcoholic (Laennec's)	39 PLM: Hepatoma assoc. with other liver disease			Alcohol	Hepatocellular carcinoma		1	0	0	0	0	1	0	0	0	0	0	25	28	27.1007	28.3661	30.9837	27	114	64	84	61	26.1	2.2		1	93	110	2.21	99	123	53		70	4.7	4.5	0.7	131
635	Female	164	103	2020	Other Hepatopulmonary syndrome	48 Other (HPS)	11 Cirrhosis: Hepatitis C, Chronic Active Hepatitis C	15 Cirrhosis: Alcoholic (Laennec's)	59 Hep BcAB & Hep BsAB Postive/HepBsAG neg	Other Hepatopulmonary syndrome	Hepatitis C	Alcohol	1	0	0	0	1	0	0	0	1	0	0	17	17	19.7732	18.5744	17.5032	26	140	32	139	50	17.6	1.5		0		81	2.32		65	85		30	4.8	4	0.67	142
636	Female	156	80	2020	Alcohol	15 Cirrhosis: Alcoholic (Laennec's)	26 MetDis: Alpha 1-antitrypsin Deficiency			Alcohol	Metabolic		1	0	0	0	0	0	1	0	0	0	0	17	24	24.396	22.2462	27.5724	25	133	15	83	51	19.7	1.7	28	1	32	60	2.02	101	78	71	1.8	29	26.2	5	0.83	128
637	Male	177	136.6	2020	Hepatocellular carcinoma	38 PLM: Hepatoma associated with Hepatitis	62 PLM: Cholangiocarcinoma - incidental on explant	11 Cirrhosis: Hepatitis C, Chronic Active Hepatitis C	00 Hep BcAb Positive/ HepBsAg & HepBsAb Neg	Hepatocellular carcinoma		Hepatitis C	0	0	0	0	1	1	0	0	1	0	0	8	10	9.8921	11.6952	13.8181	27	174	54	113	42	12.3	1.1	38	0	99	24	2.34	105	80	90	2.7	187	7	4.1	0.73	137
638	Female	158	78	2020	Autoimmune	12 Cirrhosis: Autoimmune, Chronic Active, Lupoid	39 PLM: Hepatoma assoc. with other liver disease			Autoimmune	Hepatocellular carcinoma		0	1	0	0	0	1	0	0	0	0	0	6.9873		8.9873	1.06355	3.01037	39	99		122	64	14.2	1.2		0			2.29	101	68	82		250	4.6		0.79	138
639	Male	169	61.5	2020	Hepatitis B	10 Cirrhosis: HBsAg+, Chronic active				Hepatitis B			0	0	0	1	0	0	0	0	0	0	0	18	24	23.2359	20.2822	25.7046	26	141	36	69	45	16.8	1.4	26	1		163	1.82	105	75	90		31	8.1	3.5	0.95	129
640	Female	152	61.7	2020	Metabolic	26 MetDis: Alpha 1-antitrypsin Deficiency				Metabolic			0	0	0	0	0	0	1	0	0	0	0	19	20	19.7715	18.4943	19.0319	33	83	30	88	20	24.3	2.1		1		55	2.1	107	64	90		14	7	3.3	0.65	139
641	Female	161	72	2020	Hepatocellular carcinoma	38 PLM: Hepatoma associated with Hepatitis	11 Cirrhosis: Hepatitis C, Chronic Active Hepatitis C			Hepatocellular carcinoma	Hepatitis C		0	0	0	0	1	1	0	0	0	0	0	6	9	7.7	4.28015	6.95913	33	110	103	130	55	11.2	1		0	135	12	2.24	104	43	90		97	11.5	3.6	0.83	137
642	Male	167	57.7	2020	Hepatocellular carcinoma	38 PLM: Hepatoma associated with Hepatitis	10 Cirrhosis: HBsAg+, Chronic active			Hepatocellular carcinoma	Hepatitis B		0	0	0	1	0	1	0	0	0	0	0	6	8	6.86637	8.77897	10.34	50	79	20	164	145	12.2	1.1	35	0	23	16	2.5	102	72	90	2	25	4.5	4.3		138
643	Male	165	48	2020	NASH	51 NASH	59 Hep BcAB & Hep BsAB Postive/HepBsAG neg			NASH			0	0	0	0	0	0	0	1	1	0	0	15.817		17.817	19.0692	22.2088	28	198	31	98	51	15	1.3		1		75	2.21	100	88	81		114	5.9	3.7	0.82	134
645	Male	165	48	2020	Liver Transplant HAT	50 LTX Hepatic artery thrombosis				Liver Transplant HAT			0	0	0	0	0	0	0	0	1	0	0	21	22	19.1623	22.8364	24.1237	37	49	535	112	56	23.2	2		1	758	77	1.91	106	87	82		25	5.9	3.8	0.8	137
644	Male	164	88.2	2020	Alcohol	15 Cirrhosis: Alcoholic (Laennec's)	51 NASH			Alcohol	NASH		1	0	0	0	0	0	0	1	0	0	0	17	18	13.6258	19.7479	20.7605	36	286	16	69	63	18.6	1.6		1		15	2.13	115	165	38		129	13.3	5.5	0.85	138
646	Male	178	131	2020	NASH	51 NASH	55 Renal Failure			NASH			0	0	0	0	0	0	0	1	1	0	0	23	26	19.7974	25.8703	28.343	29	60	10	92	105	16.1	1.4	26	1		20	2.27	98	407	14		23	6	4.6	0.73	133
647	Male	169.5	59	2020	Hepatocellular carcinoma	38 PLM: Hepatoma associated with Hepatitis	11 Cirrhosis: Hepatitis C, Chronic Active Hepatitis C	59 Hep BcAB & Hep BsAB Postive/HepBsAG neg		Hepatocellular carcinoma	Hepatitis C		0	0	0	0	1	1	0	0	1	0	0	9	11	9.24353	7.97419	9.57549	34	99	29	101	78	15.9	1.4		0		13	2.41	106	56	90		36	5.2	3.9	0.86	138
648	Female	163	83	2020	Fulminant hepatic failure	07 AHN: Unspecified	59 Hep BcAB & Hep BsAB Postive/HepBsAG neg			Fulminant hepatic failure			0	0	1	0	0	0	0	0	1	0	0	33	33	33.5446	27.7249	26.1905	34	156	84	88	60	45.2	3.8	42	1	63	360	2.48	111	46	90	2.4	72		4.4	0.9	145
649	Male	165	74	2020	Hepatocellular carcinoma	38 PLM: Hepatoma associated with Hepatitis	10 Cirrhosis: HBsAg+, Chronic active			Hepatocellular carcinoma	Hepatitis B		0	0	0	1	0	1	0	0	0	0	0	7	7	6.86637	9.21513	8.44551	37	82	29	115	88	13.7	1.1		0		17	2.54		62	90		54	10.2	3.5	0.61	141
650	Female	170	87.5	2020	Hepatocellular carcinoma	38 PLM: Hepatoma associated with Hepatitis	11 Cirrhosis: Hepatitis C, Chronic Active Hepatitis C			Hepatocellular carcinoma	Hepatitis C		0	0	0	0	1	1	0	0	0	0	0	7	7	8.19637	10.1277	10.1277	40	118	15	133	169	13.6	1.1		0		10	2.32	100	86	64		78	5.2	3.7	0.78	140
651	Female	166	72.5	2020	Autoimmune	12 Cirrhosis: Autoimmune, Chronic Active, Lupoid				Autoimmune			0	1	0	0	0	0	0	0	0	0	0	38	39	38.9992	41.7118	41.1982	36	53	10	78	62	62.4	5.2	82	1		599	2.24	97	102	67	0.6	16	6.6	4.8	1.06	128
653	Male	183	93.1	2020	Primary sclerosing cholangitis	25 Primary Sclerosing Cholangitis				Primary sclerosing cholangitis			0	0	0	0	0	0	0	0	0	0	1	41	41	36.5633	43.0063	42.9312	38	110	80	69	93	29.1	2.4	36	1	86	666	2.06	95	298	22	3.3	19	6.8	4.4	1.37	139
652	Female	175	95	2020	Fulminant hepatic failure	06 AHN: Other (post liver resection, small for size remnant)				Fulminant hepatic failure			0	0	1	0	0	0	0	0	0	0	0	27	28	27.3221	24.1611	25.745	42	266	127	85	32	22	1.8	81	1	159	420	2.3	100	48	90	2.4	86	12.4	4.4	0.92	136
654	Male	180	70.1	2020	Primary sclerosing cholangitis	25 Primary Sclerosing Cholangitis				Primary sclerosing cholangitis			0	0	0	0	0	0	0	0	0	0	1	17	17	17.9455	15.7317	15.7317	35	213	34	61	62	18.6	1.6		1	95	92	2.04	110	50	90		207	6.1	3.8	0.92	140
655	Male	178	109.8	2020	NASH	51 NASH	39 PLM: Hepatoma assoc. with other liver disease			NASH	Hepatocellular carcinoma		0	0	0	0	0	1	0	1	0	0	0	17	18	16.9817	20.7787	21.2592	32	84	29	100	37	20.8	1.7		1		43	2.37	108	115	57		122	7.3	4.6	0.64	139
656	Male	169	64	2020	NASH	51 NASH				NASH			0	0	0	0	0	0	0	1	0	0	0	23	25	22.7728	26.4846	28.1741	34	265	54	73	57	31.3	2.6	39	1	89	52	2.17	103	122	54	0.9	190	5.1	6	0.73	135
657	Male	168	58	2020	Hepatocellular carcinoma	38 PLM: Hepatoma associated with Hepatitis	10 Cirrhosis: HBsAg+, Chronic active			Hepatocellular carcinoma	Hepatitis B		0	0	0	1	0	1	0	0	0	0	0	6	6	6	4.89492	3.13967	38	87	39	126	120	12.5	1		0		8	2.31	103	77	90		32	6.5	4.4	0.85	142
658	Male	168	58	2020	Liver transplant Primary Non Function	49 LTX Primary Non Function				Liver transplant Primary Non Function			0	0	0	0	0	0	0	0	1	0	0	31	31	29.3029	31.0265	29.0075	33	100	597	90	36	35	2.9		0	405	230	2.31	115	115	61		95	5.6	4.4	1.04	149
659	Male	183	98	2020	Alcohol	15 Cirrhosis: Alcoholic (Laennec's)	39 PLM: Hepatoma assoc. with other liver disease			Alcohol	Hepatocellular carcinoma		1	0	0	0	0	1	0	0	0	0	0	32	33	26.9566	25.2443	26.351	54	97	20	85	66	25.3	2.1		1	60	386	2.67	97	53	90		36	13.8	4	0.83	137
660	Female	165	62.5	2020	Autoimmune	12 Cirrhosis: Autoimmune, Chronic Active, Lupoid				Autoimmune			0	1	0	0	0	0	0	0	0	0	0	25	25	27.5772	29.6905	28.6595	24	113	36	75	40	24.8	2.1		1		186	2.33	110	99	55		44	11.8	4.3	1.08	144
661	Female	165	65.8	2020	Hepatitis C	11 Cirrhosis: Hepatitis C, Chronic Active Hepatitis C	15 Cirrhosis: Alcoholic (Laennec's)			Hepatitis C	Alcohol		1	0	0	0	1	0	0	0	0	0	0	21	26	24.4444	27.2573	30.7616	41	136	54	102	29	17.8	1.5	45	1	106	191	2.38	84	97	57	1	149	6.1	3.7	0.98	129
662	Male	174.5	91.4	2020	Primary sclerosing cholangitis	25 Primary Sclerosing Cholangitis	39 PLM: Hepatoma assoc. with other liver disease			Primary sclerosing cholangitis	Hepatocellular carcinoma		0	0	0	0	0	1	0	0	0	0	1	11.8135		13.8135	11.9667	12.6675	34	109	37	170	74	15.3	1.3		0		54		107	61	90		88	0	4.2		139
663	Female	174	63	2020	Alcohol	15 Cirrhosis: Alcoholic (Laennec's)				Alcohol			1	0	0	0	0	0	0	0	0	0	0	27	31	30.4654	26.068	29.8993	29	147	61	68	33	31.5	2.6	52	1	92	223	2.11	95	42	90	2.1	26	5.2	5.1	0.73	129
664	Male	178.2	79.9	2020	Alcohol	15 Cirrhosis: Alcoholic (Laennec's)	39 PLM: Hepatoma assoc. with other liver disease			Alcohol	Hepatocellular carcinoma		1	0	0	0	0	1	0	0	0	0	0	19	22	21.805	21.6758	24.4245	27	170	33	92	37	20.5	1.7		1		107	2.37	99	76	90		80	4.9	4.2	0.73	134
665	Female	153	62	2020	Hepatocellular carcinoma	38 PLM: Hepatoma associated with Hepatitis	11 Cirrhosis: Hepatitis C, Chronic Active Hepatitis C			Hepatocellular carcinoma	Hepatitis C		0	0	0	0	1	1	0	0	0	0	0	7	7	8.91071	10.2151	8.72582	41	98	28	127	106	13	1.1		0		20	2.33	106	58	90		64	5.7	3.4	0.84	142
666	Female	168	102	2020	Polycystic liver kidney disease	19 Polycystic Liver Kidney Disease				Polycystic liver kidney disease			0	0	0	0	0	0	0	0	1	0	0	14	17	13.7974	15.2252	17.7027	33	106	13	106	126	15.4	1.3		0		6	2.19	106	152	33		88	5.3	4.5	0.81	136
667	Male	165.5	57.5	2020	Hepatocellular carcinoma	38 PLM: Hepatoma associated with Hepatitis	10 Cirrhosis: HBsAg+, Chronic active			Hepatocellular carcinoma	Hepatitis B		0	0	0	1	0	1	0	0	0	0	0	10	15	13.8185	10.8423	15.9449	27	195	42	90	63	16.5	1.4	26	0		17	2.18	101	63	90		168	12.3	3.8	0.68	133
668	Male	165.3	71.8	2020	Hepatocellular carcinoma	38 PLM: Hepatoma associated with Hepatitis	15 Cirrhosis: Alcoholic (Laennec's)	11 Cirrhosis: Hepatitis C, Chronic Active Hepatitis C		Hepatocellular carcinoma	Alcohol	Hepatitis C	1	0	0	0	1	1	0	0	0	0	0	11	14	12.824	9.58212	12.6239	26	390	42	86	79	17.1	1.4		1		23	2.14	105	52	90		343	8.9	4.1	0.63	136
669	Male	176	93	2020	Hepatocellular carcinoma	39 PLM: Hepatoma assoc. with other liver disease	51 Non alcoholoic steatohepatitis (NASH)			Hepatocellular carcinoma	NASH		0	0	0	0	0	1	0	1	0	0	0	6	6	6.86637	9.18802	8.41772	38	72	43	120	147	13.5	1.1		0		13	2.44	105	81	86		174		4.3	0.71	141
670	Male	176	93	2020	Liver transplant Primary Non Function	49 LTX Primary Non Function				Liver transplant Primary Non Function			0	0	0	0	0	0	0	0	1	0	0	32	32	27.5882	30.5589	28.6707	42	331	5188	72	49	30	2.5			4961	141	2.42	111	174	34		155	6.2	4	1.06	148
671	Female	151	60	2020	Alcohol	15 Cirrhosis: Alcoholic (Laennec's)				Alcohol			1	0	0	0	0	0	0	0	0	0	0	33	35	34.0114	37.2777	38.0263	44	277	29	69	98	37.7	3.1	72	1		564	2.61	98	99	57	1.2	26	6.5	4.9	0.74	129
672	Male	166	87	2020	NASH	51 NASH				NASH			0	0	0	0	0	0	0	1	0	0	0	13	14	11.3262	13.9443	15.2471	30	288	36	77	42	16.6	1.4	27	1		12	2.1	110	114	59		115	8.9	4.3	0.88	138
673	Male	178	95	2020	Alcohol	15 Cirrhosis: Alcoholic (Laennec's)				Alcohol			1	0	0	0	0	0	0	0	0	0	0	24	28	23.2456	25.8522	29.0354	40	70	10	71	36	20.1	1.7		1		40	2.19	99	218	28		18	5.4	4.5	0.76	131
674	Male	165	74	2020	Hepatitis B	10 Cirrhosis: HBsAg+, Chronic active	13 Cirrhosis Other (HDV)			Hepatitis B			0	0	0	1	0	0	0	0	1	0	0	24	28	29.9488	25.7518	29.3138	19	204	134	114	48	30.1	2.5		1	184	189	1.91	101	74	90		62	3.6	4.6	0.71	130
675	Male	178	79	2020	NASH	51 NASH	55 Renal Failure			NASH			0	0	0	0	0	0	0	1	1	0	0	29	31	22.0979	29.9558	31.9647	36	172	8	84	85	18.2	1.5	47	1		35	2.25	96	372	16		72	12.8	4.2	1.22	132
676	Female	169.5	59.6	2020	Alcohol	15 Cirrhosis: Alcoholic (Laennec's)	26 MetDis: Alpha I-antitrypsin Deficiency			Alcohol	Metabolic		1	0	0	0	0	0	1	0	0	0	0	29	31	30.6474	32.7736	33.8576	37	205	30	81	68	31.3	2.6	51	0		407	2.21	96	79	73	1.2	20	6.6	4.5	0.87	134
677	Male	169	67	2020	Primary sclerosing cholangitis	25 Primary Sclerosing Cholangitis				Primary sclerosing cholangitis			0	0	0	0	0	0	0	0	0	0	1	22	23	24.4503	20.9989	21.949	26	934	209	106	57	16.7	1.4	26	1	228	347	2.07	102	66	90		443	6.9	3.4	0.82	138
678	Male	183	85	2020	Fulminant hepatic failure	06 AHN: Other (Post Left hemihepatectomy- PV Thrombosis)	48 Other (Colorectal liver metastasis- Adenocarcinoma)			Fulminant hepatic failure			0	0	1	0	0	0	0	0	1	0	0	26	26	25.6022	23.6735	20.4081	29	82	496	93	78	20.8	1.7	69	1	334	192	2.59	104	146	54		26		2.9	1.23	148
679	Male	171.5	79	2020	Hepatitis C	11 Cirrhosis: Hepatitis C, Chronic Active Hepatitis C	38 PLM: Hepatoma associated with Hepatitis	59 Hep BcAB & Hep BsAB Postive/HepBsAG neg		Hepatitis C	Hepatocellular carcinoma		0	0	0	0	1	1	0	0	1	0	0	13	15	12.5028	15.913	17.7195	27	654	19	98	92	14.9	1.2		1		27	2.12		113	59		449	10.6	4.8	0.74	137
680	Female	160	64	2020	Primary sclerosing cholangitis	25 Primary Sclerosing Cholangitis				Primary sclerosing cholangitis			0	0	0	0	0	0	0	0	0	0	1	16	18	19.1353	22.2695	23.5993	27	335	18	80	63	18.7	1.6		1		56	2.27	107	100	51		215	5.9	4	0.92	137
681	Female	157	45	2020	Hepatocellular carcinoma	38 PLM: Hepatoma associated with Hepatitis	11 Cirrhosis: Hepatitis C, Chronic Active Hepatitis C	00 Hep BcAb Positive/ HepBsAg & HepBsAb Neg		Hepatocellular carcinoma	Hepatitis C		0	0	0	0	1	1	0	0	1	0	0	7.71489		9.71489	10.0377	7.79052	38	144		112	55	15.7	1.3		0		15	2.25		54	90		68	5.7	3.3	0.77	143
682	Male	165	61.6	2020	Alcohol	15 Cirrhosis: Alcoholic (Laennec's)	39 PLM: Hepatoma assoc. with other liver disease			Alcohol	Hepatocellular carcinoma		1	0	0	0	0	1	0	0	0	0	0	27	31	27.9796	29.0582	32.3407	38	138	41	97	48	29.9	2.5		1		177	2.36	98	100	72		25	13.9	5.3	0.79	128
683	Female	162.5	87.1	2020	Other Hepatopulmonary syndrome	48 Other (Hepatopulmonary syndrome )	51 NASH	11 Cirrhosis: Hepatitis C, Chronic Active Hepatitis C		Other Hepatopulmonary syndrome	NASH	Hepatitis C	0	0	0	0	1	0	0	1	1	0	0	14	16	15.65	9.36143	11.6593	32	91	14	123	48	16.8	1.4	32	1	38	48	2.14	107	32	90	2	108	15.6	3.7	0.74	137
684	Male	180	87.3	2020	Alcohol	15 Cirrhosis: Alcoholic (Laennec's)	51 Non alcoholoic steatohepatitis (NASH)			Alcohol	NASH		1	0	0	0	0	0	0	1	0	0	0	26	28	27.4297	27.9744	29.4776	30	99	40	86	63	23.5	2		0	125	313	2.32	94	101	64		72	8.4	4.6	0.68	135
685	Male	182	94	2020	Hepatocellular carcinoma	38 PLM: Hepatoma associated with Hepatitis	11 Cirrhosis: Hepatitis C, Chronic Active Hepatitis C	15 Cirrhosis: Alcoholic (Laennec's)		Hepatocellular carcinoma	Hepatitis C	Alcohol	1	0	0	0	1	1	0	0	0	0	0	6	6	6.555	6.53995	6.53995	32	303	82	100	220	12.1	1		1	77	11	2.53	109	62	90		610	6.2	4.5	0.78	140
686	Male	163	105.9	2020	Alcohol	15 Cirrhosis: Alcoholic (Laennec's)	39 PLM: Hepatoma assoc. with other liver disease			Alcohol	Hepatocellular carcinoma		1	0	0	0	0	1	0	0	0	0	0	16	19	15.5692	18.6033	21.2779	30	103	23	95	88	17	1.4		1		26	2.33	101	135	49		202	9.6	4.9	0.64	135
687	Male	182	100	2020	Hepatocellular carcinoma	38 PLM: Hepatoma associated with Hepatitis	11 Cirrhosis: Hepatitis C, Chronic Active Hepatitis C	59 Hep BcAB & Hep BsAB Postive/HepBsAG neg		Hepatocellular carcinoma	Hepatitis C		0	0	0	0	1	1	0	0	1	0	0	15	18	12.3668	15.8487	18.2639	35	126	17	90	53	18.3	1.5	30	0	24	13	2.29	102	125	51	2.2	109	6.8	3.9	0.82	136
688	Female	160	62.5	2020	Alcohol	15 Cirrhosis: Alcoholic (Laennec's)	38 PLM: Hepatoma associated with Hepatitis			Alcohol	Hepatocellular carcinoma		1	0	0	0	0	1	0	0	0	0	0	32	35	34.4743	33.082	35.5033	39	388	55	85	75	45.1	3.8	84	1	92	387	2.35	90	62	90	0.9	20	5.2	3.6	0.78	126
689	Male	179	83	2020	Hepatitis C	11 Cirrhosis: Hepatitis C, Chronic Active Hepatitis C	15 Cirrhosis: Alcoholic (Laennec's)	38 PLM: Hepatoma associated with Hepatitis		Hepatitis C	Alcohol	Hepatocellular carcinoma	1	0	0	0	1	1	0	0	0	0	0	7	9	7.6573	6.55089	9.05957	37	79	26	120	118	13.8	1.2		0		9	2.3	104	69	90		109	4.8	4.5	0.81	137
690	Male	170.5	91.6	2020	Other Hepatopulmonary syndrome	48 Non Cirrhotic PHT (HPS)				Other Hepatopulmonary syndrome			0	0	0	0	0	0	0	0	1	0	0	12	12	13.3704	12.199	12.199	34	193	53	145	108	15.6	1.3		0	82	49	2.2	109	63	90		96	4.7	3.6	0.71	140
691	Male	176.5	89.9	2021	Hepatocellular carcinoma	39 PLM: Hepatoma assoc. with other liver disease	28 MetDis: Haemochromatosis			Hepatocellular carcinoma	Metabolic		0	0	0	0	0	1	1	0	0	0	0	15	19	16.7745	17.8869	21.2039	31	147	22	107	160	16.3	1.4	30	1		41	2.19	105	110	60		135	7.7	4.3	0.62	134
692	Male	170.5	70	2021	Polycystic kidney disease	19 Polycystic Kidney Disease				Polycystic kidney disease			0	0	0	0	0	0	0	0	1	0	0	22	22	13.5629	20.4565	19.4793	38	77	8	85	102	13.8	1.2		0		11	2.22	103	369	14		40	5.3	4.5	0.93	142
693	Female	167.7	113.5	2021	NASH	51 Non alcoholoic steatohepatitis (NASH)	15 Cirrhosis: Alcoholic (Laennec's)			NASH	Alcohol		1	0	0	0	0	0	0	1	0	0	0	28	29	28.2197	28.1699	29.0572	47	69	20	79	91	36.8	3.1	47	1	40	175	2.44	101	74	89	0.8	23	8.1	4.1	0.8	137
694	Male	175	128	2021	NASH	51 Non alcoholic steatohepatitis (NASH)	15 Cirrhosis: Alcoholic (Laennec's)			NASH	Alcohol		1	0	0	0	0	0	0	1	0	0	0	21	23	22.9616	23.7765	25.3988	26	338	45	112		19.5	1.6		1		173	2.23	102	92	79		158	7.8	3.8	0.79	136
695	Female	170	60	2021	Autoimmune	12 Cirrhosis: Autoimmune, Chronic Active, Lupoid	59 Hep BcAB & Hep BsAB Postive/HepBsAG neg			Autoimmune			0	1	0	0	0	0	0	0	1	0	0	27	28	29.6875	30.6407	31.5766	40	214	108	78	55	20.8	1.7		1	145	819	2.7	98	69	86		108	13.8	4.1	1.02	136
696	Male	163	68	2021	Hepatocellular carcinoma	38 PLM: Hepatoma associated with Hepatitis	10 Cirrhosis: HBsAg+, Chronic active			Hepatocellular carcinoma	Hepatitis B		0	0	0	1	0	1	0	0	0	0	0	11	12	8.47028	10.2419	11.7298	38	71	25	153	239	11.4	1		0	24	7	2.32		140	46		64	5.3	4.6	0.92	138
697	Female	184	76.9	2021	Primary sclerosing cholangitis	25 Primary Sclerosing Cholangitis	52 LTx (Other)			Primary sclerosing cholangitis			0	0	0	0	0	0	0	0	1	0	1	24	26	27.2613	27.609	28.8481	24	446	131	75	121	15.8	1.3		0	161	342	2.15	107	124	53		45	5.5	3.5	0.76	136
698	Female	162.3	65.7	2021	Hepatocellular carcinoma	39 PLM: Hepatoma assoc. with other liver disease	12 Cirrhosis: Autoimmune, Chronic Active, Lupoid	59 Hep BcAB & Hep BsAB Postive/HepBsAG neg	62PLM: Cholangiocarcinoma - incidental on explant	Hepatocellular carcinoma	Autoimmune		0	1	0	0	0	1	0	0	1	0	0	21	21	20.6867	15.5832	15.5832	28	76	52	120	27	23	1.9		0	81	67	1.93	110	37	90		46	4.8	3.7	0.67	140
699	Male	165	75	2021	Hepatocellular carcinoma	38 PLM: Hepatoma associated with Hepatitis	11 Cirrhosis: Hepatitis C, Chronic Active Hepatitis C	15 Cirrhosis: Alcoholic (Laennec's)		Hepatocellular carcinoma	Hepatitis C	Alcohol	1	0	0	0	1	1	0	0	0	0	0	18	18	17.0452	20.5897	20.5897	46	99	18	88	102	18.7	1.6	27	1	45	73	2.39	101	91	76	2.3	68	4.7	4	0.93	140
700	Male	172	124	2021	Hepatocellular carcinoma	38 PLM: Hepatoma associated with Hepatitis	11 Cirrhosis: Hepatitis C, Chronic Active Hepatitis C			Hepatocellular carcinoma	Hepatitis C		0	0	0	0	1	1	0	0	0	0	0	9	9	7.84117	10.5092	9.77194	38	77	31	113	212	13.4	1.1		0		10	2.57	103	106	68		76	6.8	4.6	0.69	141
701	Male	180	111	2021	Alcohol	15 Cirrhosis: Alcoholic (Laennec's)	39 PLM: Hepatoma assoc. with other liver disease			Alcohol	Hepatocellular carcinoma		1	0	0	0	0	1	0	0	0	0	0	21	27	24.6324	23.3205	28.7413	28	182	47	91	45	20.9	1.7	42	0	68	126	2.11	95	85	84	1	32	8.4	4.3	0.83	127
702	Female	163	87.5	2021	Primary sclerosing cholangitis	25 Primary Sclerosing Cholangitis				Primary sclerosing cholangitis			0	0	0	0	0	0	0	0	0	0	1	24	24	26.5738	22.3503	22.3503	26	312	52	109	48	29.4	2.5		1	76	130	2.14	108	48	90		102	4.5	3.8	0.74	140
703	Female	156	58.8	2021	Autoimmune	12 Cirrhosis: Autoimmune, Chronic Active, Lupoid				Autoimmune			0	1	0	0	0	0	0	0	0	0	0	19	19	24.2478	16.1287	12.548	20	194	85	69	35	20.2	1.7	20	1	152	132	2	112	32	90	3.6	91	10.3	3.9	1.23	146
704	Male	183	61	2021	Metabolic	27 MetDis: Wilsons Disease				Metabolic			0	0	0	0	0	0	1	0	0	0	0	32	34	34.4379	34.1344	35.7474	19	216	139	93	68	26.2	2.2		1	232	730	2.01	101	127	61		65	4.8	2.8	0.83	129
705	Male	183	82	2021	Primary sclerosing cholangitis	25 Primary Sclerosing Cholangitis				Primary sclerosing cholangitis			0	0	0	0	0	0	0	0	0	0	1	27	27	28.8698	30.4252	28.989	32	307	199	112	197	18	1.5	47	0	250	712	2.61	104	120	58	4.6	64	6.3	3.9	1.1	146
706	Male	180.5	108.9	2021	NASH	51 NASH				NASH			0	0	0	0	0	0	0	1	0	0	0	25	27	14.7127	25.9331	27.3398	33	79	19	84	128	13.9	1.2	32	1	24	14	2.04	99	545	9	4.9	39	5.2	4.9	1.04	136
707	Female	156	46	2021	Fulminant hepatic failure	03 AHN: HBsAg+	02 AHN: Acute Hepatic Necrosis (Paracetamol)			Fulminant hepatic failure	Fulminant hepatic failure		0	0	1	0	0	0	0	0	0	0	0	20	20	24.1249	19.9934	12.9911	26	89	116	73	50	15.5	1.3	56	1	34	218	2.54	117	110	55	2.4	18		4.4	1.04	154
708	Male	163	94	2021	Hepatocellular carcinoma	39 PLM: Hepatoma assoc. with other liver disease	15 Cirrhosis: Alcoholic (Laennec's)			Hepatocellular carcinoma	Alcohol		1	0	0	0	0	1	0	0	0	0	0	10.0237		12.0237	1.47377	23.66				133	143		1.2	35	0				104	101	65	3.9		6	4.4		142
709	Male	180	97	2021	Fulminant hepatic failure	03 AHN: HBsAg+				Fulminant hepatic failure			0	0	1	0	0	0	0	0	0	0	0	31	32	29.499	33.3984	33.8935	40	88	42	81	45	23.4	2		1	90	372	2.29	104	159	43		42	5.4	4.8	0.79	137
710	Male	171	118	2021	Alcohol	15 Cirrhosis: Alcoholic (Laennec's)				Alcohol			1	0	0	0	0	0	0	0	0	0	0	24	24	24.0736	25.7281	24.3009	28	53	27	82	25	22.9	1.9		1	45	153	1.99	112	106	71		16	11.2	3.2	0.99	144
711	Male	183	85	2021	Autoimmune	12 Cirrhosis: Autoimmune, Chronic Active, Lupoid	25 Primary Sclerosing Cholangitis			Autoimmune	Primary sclerosing cholangitis		0	1	0	0	0	0	0	0	0	0	1	17	17	19.3149	15.9638	13.5602	26	533	69	95	83	14.6	1.2		0	131	153	2.14	110	62	90		227	6.2	3.6	0.78	144
712	Male	171	100.5	2021	Liver Transplant HAT	50 LTX Hepatic artery thrombosis	48 Other (strictures)			Liver Transplant HAT			0	0	0	0	0	0	0	0	1	0	0	23	24	10.5628	12.7168	14.763	25	770	45	84	83	12.2	1		1	65	31	2.17	103	79	90		358	8.9	4.6	0.74	137
713	Male	168	81	2021	Hepatocellular carcinoma	39 PLM: Hepatoma assoc. with other liver disease	15 Cirrhosis: Alcoholic (Laennec's)			Hepatocellular carcinoma	Alcohol		1	0	0	0	0	1	0	0	0	0	0	7	8	7.6573	12.0248	12.7242	40	88	28	144	142	14	1.2			31	15	2.48	103	87	79		188	6	4	0.81	139
714	Male	171	100.5	2021	Liver Transplant HAT	50 LTX Hepatic artery thrombosis	25 Primary Sclerosing Cholangitis			Liver Transplant HAT	Primary sclerosing cholangitis		0	0	0	0	0	0	0	0	1	0	1	19	19	16.3955	22.5963	22.5963	32	148	478	85	44	17.8	1.5			500	34	2.12	107	156	44		84	8.9	5.2	1.16	140
715	Male	183	85	2021	Liver transplant Accelerated Rejection	50 LTX Accelerated Rejection				Liver transplant Accelerated Rejection			0	0	0	0	0	0	0	0	1	0	0	35	36	32.2725	38.5374	38.6836	35	714	5881	117	101	25.6	2.1		1	7076	353	1.89	96	252	28		235	6.2	6.1	1.1	136
716	Male	174.1	110.1	2021	Alcohol	15 Cirrhosis: Alcoholic (Laennec's)				Alcohol			1	0	0	0	0	0	0	0	0	0	0	26	28	26.0982	26.8876	28.8545	40	78	18	73	87	30.9	2.6		1	34	176	2.48	102	80	90		38	6.5	3.8	0.57	134
717	Male	177	85.8	2021	Alcohol	15 Cirrhosis: Alcoholic (Laennec's)	38 PLM: Hepatoma associated with Hepatitis	59 Hep BcAB & Hep BsAB Postive/HepBsAG neg		Alcohol	Hepatocellular carcinoma		1	0	0	0	0	1	0	0	1	0	0	15	23	24.4877	17.0827	23.9579	29	158	43	97	130	27.9	2.3		1	64	47	2.02	92	50	90		69	5.3	2.6	0.68	128
718	Male	189.8	109.4	2021	Cryptogenic Idiopathic	09 Cirrhosis: Cryptogenic, Idiopathic				Cryptogenic Idiopathic			0	0	0	0	0	0	0	0	1	0	0	24	29	26.6912	24.0508	29.2343	27	200	88	94	58	20.1	1.7	32.6	1	130	300	2.27	96	70	90	1.6	103	6.9	4.6	0.78	127
719	Male	178	93.7	2021	NASH	51 NASH	39 PLM: Hepatoma assoc. with other liver disease			NASH	Hepatocellular carcinoma		0	0	0	0	0	1	0	1	0	0	0	10	11	11.3784	9.82302	10.5774	32	191	60	86	64	20	1.7		0	71	12	2.23	105	60	90		265	10.6	4.2	0.76	139
720	Male	178	93.7	2021	Liver transplant Primary Non Function	49 LTX Primary Non Function				Liver transplant Primary Non Function			0	0	0	0	0	0	0	0	1	0	0	27	27	25.9325	28.4406	27.8626	32	170	1811	81	60	24	2		0	2130	179	2.32	107	138	48		201	10.6	4.5	0.98	142
721	Female	156.6	58.8	2021	Hepatocellular carcinoma	39 PLM: Hepatoma assoc. with other liver disease	34 Budd-Chiari Syndrome: (Specify)			Hepatocellular carcinoma			0	0	0	0	0	1	0	0	1	0	0	20	21	11.8738	15.8926	16.4953	40	237	29	120	135	19.3	1.6	41	0	48	13	2.39	98	93	65	4	156	5.6	3.6	0.76	139
722	Male	187	102.6	2021	Alcohol	15 Cirrhosis: Alcoholic (Laennec's)	11 Cirrhosis: Hepatitis C, Chronic Active Hepatitis C	61 PLM: Hepatoma - incidental on explant	00 Hep BcAb Positive/ HepBsAg & HepBsAb Neg	Alcohol	Hepatitis C		1	0	0	0	1	0	0	0	1	0	0	37	38	34.4574	37.5338	38.1503	43	155	63	70	67	38.8	3.2		1	138	573	2.7	99	129	56		21	6.3	4.9	0.94	130
723	Female	153	51.1	2021	Primary sclerosing cholangitis	25 Primary Sclerosing Cholangitis				Primary sclerosing cholangitis			0	0	0	0	0	0	0	0	0	0	1	28	28	33.0563	31.5055	30.019	33	464	122	68	55	24.6	2.1	36	1	138	1013	2.81	109	58	90	3.1	50	7	4	0.9	147
724	Female	151	120.6	2021	NASH	51 Non alcoholic steatohepatitis (NASH)	61 PLM: Hepatoma - incidental on explant			NASH			0	0	0	0	0	0	0	1	1	0	0	30	31	22.4114	34.8933	35.2763	46	116	32	115	81	17.5	1.5		1	50	57	2.63	104	437	9		89	8.2	4.5	0.89	137
725	Male	172	83.3	2021	Alcohol	15 Cirrhosis: Alcoholic (Laennec's)				Alcohol			1	0	0	0	0	0	0	0	0	0	0	27	32	29.9252	29.0535	32.8848	28	150	30	76	35	29.4	2.5	41	1	60	255	1.94	103	90	87		54	6.8	4.8	0.84	126
726	Female	163	67	2021	Hepatitis C	11 Cirrhosis: Hepatitis C, Chronic Active Hepatitis C	59 Hep BcAB & Hep BsAB Postive/HepBsAG neg			Hepatitis C			0	0	0	0	1	0	0	0	1	0	0	40	40	38.509	40.6396	40.6236	19	99	53	77	31	30.3	2.5	48	1	141	394	2.27	101	287	14	1.2	38	5.6	4.1	0.74	139
727	Female	160	71.3	2021	Hepatitis C	11 Cirrhosis: Hepatitis C, Chronic Active Hepatitis C	15 Cirrhosis: Alcoholic (Laennec's)	00 Hep BcAb Positive/ HepBsAg & HepBsAb Neg		Hepatitis C	Alcohol		1	0	0	0	1	0	0	0	1	0	0	26	29	29.139	29.0894	31.5443	28	81	29	69	71	29.7	2.5	34	1	56	105	2.19	100	120	44	1.2	9	4.7	3.9	0.88	131
728	Male	183.5	98.8	2021	Other Hepatopulmonary syndrome	48 Other (HPS)	11 Cirrhosis: Hepatitis C, Chronic Active Hepatitis C	59 Hep BcAB & Hep BsAB Postive/HepBsAG neg		Other Hepatopulmonary syndrome	Hepatitis C		0	0	0	0	1	0	0	0	1	0	0	9	9	8.59413	7.61081	5.99135	35	100	12	163	153	14.7	1.2	32	0	29	21	2.3	107	53	90	4.2	52	3.5	3.8	0.66	142
729	Female	152	50.7	2021	Primary biliary cirrhosis	24 Primary Biliary Cirrhosis				Primary biliary cirrhosis			0	0	0	0	0	0	0	0	0	1	0	31	31	33.9632	30.8893	31.3449	30	96	190	83	48	29.4	2.5	52	1	334	773	2.16	109	58	90	1.2	48	6.9	3.2	0.91	138
730	Male	185.5	78	2021	Hepatitis C	11 Cirrhosis: Hepatitis C, Chronic Active Hepatitis C	38 PLM: Hepatoma associated with Hepatitis	15 Cirrhosis: Alcoholic (Laennec's)	00 Hep BcAb Positive/ HepBsAg & HepBsAb Neg	Hepatitis C	Hepatocellular carcinoma	Alcohol	1	0	0	0	1	1	0	0	1	0	0	6	6	6	6.55761	4.88549	40	80	27	119	256	12.5	1		0	24	6	2.28	108	88	78		33	4.9	4	0.84	142
731	Male	168.5	97	2021	Metabolic	26 MetDis: Alpha I -antitrypsin Deficiency				Metabolic			0	0	0	0	0	0	1	0	0	0	0	36	36	29.9063	33.2318	33.5702	32	110	337	76	75	28.8	2.4	70	1	1193	295	2.32	104	139	44	0.9	35	7	4.9	1	138
732	Male	177	79.7	2021	Liver Transplant Recurrent Biliary Strictures	52 LTx (strictures)	11 Cirrhosis: Hepatitis C, Chronic Active Hepatitis C	15 Cirrhosis: Alcoholic (Laennec's)	38 PLM: Hepatoma associated with Hepatitis	Liver Transplant Recurrent Biliary Strictures	Hepatitis C	Alcohol	1	0	0	0	1	1	0	0	1	0	0	16	21	35.9151	37.7127	38.2274	32	339	26	71	27	120	10		1	34	20	2.22	95	156	39		226	16.1	4.7	0.86	131
733	Male	186	67	2021	Alcohol	15 Cirrhosis: Alcoholic (Laennec's)	39 PLM: Hepatoma assoc. with other liver disease			Alcohol	Hepatocellular carcinoma		1	0	0	0	0	1	0	0	0	0	0	17	19	15.6718	21.7465	23.1155	30	138	9	81	45	14	1.2	22	1	34	46	2.35	105	144	49	2.8	53	8.5	4.7	0.96	137
734	Male	172	89	2021	NASH	51 NASH				NASH			0	0	0	0	0	0	0	1	0	0	0	16	19	19.6346	19.2565	21.8494	24	121	39	95	55	22.9	1.9		1	73	47	2.1	104	86	90		41	5.1	4.4	0.7	135
735	Male	178	78.8	2021	Other Interstitila Lung Disease	48 Interstitial Lung Disease	24 Primary Biliary Cirrhosis			Other Interstitila Lung Disease	Primary biliary cirrhosis		0	0	0	0	0	0	0	0	1	1	0	17.54		19.54	21	23.66				99					0
736	Female	150	58	2021	Hepatitis C	11 Cirrhosis: Hepatitis C, Chronic Active Hepatitis C	00 Hep BcAb Positive/ HepBsAg & HepBsAb Neg			Hepatitis C			0	0	0	0	1	0	0	0	1	0	0	14	19	19.422	17.0208	21.0422	26	175	51	91	42	18.7	1.6		1	81	38	2.11	106	63	89		157	21	3.5	0.81	133
737	Female	161	67	2021	NASH	51 Non alcoholic steatohepatitis (NASH)	15 Cirrhosis: Alcoholic (Laennec's)			NASH	Alcohol		1	0	0	0	0	0	0	1	0	0	0	12	15	14.8265	16.182	18.5638	21	185	30	82	97	15.8	1.3	39	1	38	23	2.06	102	96	60	2.6	128		4.8	0.81	136
738	Female	155	62	2021	Alcohol	15 Cirrhosis: Alcoholic (Laennec's)	38 PLM: Hepatoma associated with Hepatitis			Alcohol	Hepatocellular carcinoma		1	0	0	0	0	1	0	0	0	0	0	31	33	32.3538	35.251	36.2008	46	148	14	70	41	36.9	3.1	56	1	36	274	2.61	100	113	51	1.1	16	7.6	5	1.41	132
739	Female	160	54	2021	Cystic Fibrosis	21 Cystic Fibrosis	48 Other (Lung Transplant)			Cystic Fibrosis			0	0	0	0	0	0	0	0	1	0	0	18	25	22.6818	23.6994	28.5896	38	146	82	88	57	15.1	1.3		1	51	25	2.11	94	211	26		155	39.4	4.2	1.03	128
740	Male	172.5	89.6	2021	Alcohol	15 Cirrhosis: Alcoholic (Laennec's)	00 Hep BcAb Positive/ HepBsAg & HepBsAb Neg			Alcohol			1	0	0	0	0	0	0	0	1	0	0	20	20	22.6276	19.8513	18.8438	26	190	41	133	79	0	1.7		1	67	158	2.12	108	67	90		40	4.9	4.2	0.65	142
741	Male	166.5	63	2021	Hepatitis C	11 Cirrhosis: Hepatitis C, Chronic Active Hepatitis C	38 PLM: Hepatoma associated with Hepatitis			Hepatitis C	Hepatocellular carcinoma		0	0	0	0	1	1	0	0	0	0	0	16	17	20.1602	19.4701	19.9834	21	84	45	85	72	22.1	1.8	44.9	0	74	67	1.99	108	80	87		65	4.4	4.4	0.73	139
742	Male	162	60.8	2021	Other familial adenomalous polyposis	60 SBT(familial adenomalous polyposis, Desmoid tumour)				Other familial adenomalous polyposis			0	0	0	0	0	0	0	0	1	0	0	19	22	23.9475	15.281	18.3708	18	305	265	80	211	15.3	1.3		0	276	240	2.1	99	37	90		164	5.2	3.3	0.73	135
743	Female	170	85	2021	Alcohol	15 Cirrhosis: Alcoholic (Laennec's)				Alcohol			1	0	0	0	0	0	0	0	0	0	0	33	36	28.0857	28.8728	33.88	35	140	48	69	72	23.1	1.9	57	1	87	352	2.31	81	81	70	1.4	16	5.6	3.7	0.74	122
744	Female	164.5	92	2021	Hepatitis C	11 Cirrhosis: Hepatitis C, Chronic Active Hepatitis C				Hepatitis C			0	0	0	0	1	0	0	0	0	0	0	21	24	26.4638	24.7458	27.4153	21	179	32	82	79	26.6	2.2	35	1	47	93	2.09	100	87	61	1.3	48	12.9	3.2	0.6	133
745	Male	178	92.5	2021	NASH	51 Non alcoholic steatohepatitis (NASH)	39 PLM: Hepatoma assoc. with other liver disease			NASH	Hepatocellular carcinoma		0	0	0	0	0	1	0	1	0	0	0	12	12	13.9158	12.8557	12.177	27	192	116	154	106	14	1.1	34	0	210	58		104	55	90	3.7	234	16.8	3.9		141
746	Male	178	98	2021	Alcohol	15 Cirrhosis: Alcoholic (Laennec's)				Alcohol			1	0	0	0	0	0	0	0	0	0	0	31	33	32.0323	31.3305	33.2812	25	127	34	80	31	34.4	2.9		1	67	249	2.15	101	112	68		22	10.6	4.1	0.74	131
747	Male	165	106.2	2021	Alcohol	15 Cirrhosis: Alcoholic (Laennec's)	51 NASH	00 Hep BcAb Positive/ HepBsAg & HepBsAb Neg		Alcohol	NASH		1	0	0	0	0	0	0	1	1	0	0	24	25	24.1536	25.6529	26.7289	23	205	39	93	55	22.5	1.9		1	69	104	2.13	105	127	49		49	5.1	3.9	0.78	137
748	Female	151	58	2021	Cryptogenic Idiopathic	13 Cirrhosis : Cryptogenic				Cryptogenic Idiopathic			0	0	0	0	0	0	0	0	1	0	0	21	26	27.3189	23.7721	28.2348	18	203	81	100	49	17.3	1.4	35	1	134	264	2.03	100	74	90	3.1	124	6.2	4.8	0.77	129
749	Male	176	96.8	2021	Alcohol	15 Cirrhosis: Alcoholic (Laennec's)				Alcohol			1	0	0	0	0	0	0	0	0	0	0	15	16	15.745	13.0664	14.4131	31	121	39	133	58	17.1	1.4		0	55	63	2.19	105	61	90		44	8.6	3.4	0.72	138
750	Male	176.2	77.1	2021	Hepatitis B	10 Cirrhosis: HBsAg+, Chronic active	38 PLM: Hepatoma associated with Hepatitis			Hepatitis B	Hepatocellular carcinoma		0	0	0	1	0	1	0	0	0	0	0	18	19	15.9379	18.3978	18.9379	19	141	34	127	105	16.9	1.4	26	0	63	21	1.99	103	159	38		51	6.2	3.7	0.63	139
751	Female	168.5	104	2021	NASH	51 Non alcoholic steatohepatitis (NASH)				NASH			0	0	0	0	0	0	0	1	0	0	0	15	22	22.555	19.1951	24.9164	26	127	29	97	65	20.5	1.7		1	69	39	2.15	96	68	82		36	5	4.1	0.88	129
752	Male	178.5	108	2021	Hepatocellular carcinoma	39 PLM: Hepatoma assoc. with other liver disease	15 Cirrhosis: Alcoholic (Laennec's)			Hepatocellular carcinoma	Alcohol		1	0	0	0	0	1	0	0	0	0	0	15	18	13.9407	15.7556	18.7861	41	86	14	125	130	23.5	2		1	21	16	2.45	99	80	88		24	5.1	3.9	0.73	135
753	Male	180	97	2021	Metabolic	28 MetDis: Haemochromatosis	51 NASH	61 PLM: Hepatoma - incidental on explant		Metabolic	NASH		0	0	0	0	0	0	1	1	1	0	0	22	24	25.0807	21.4072	23.7313	19	126	34	102	46	27.9	2.3		1	60	93	1.88	107	61	90		49	4.4	4	0.74	135
754	Female	160	66	2021	Fulminant hepatic failure	03 AHN: HBsAg+				Fulminant hepatic failure			0	0	1	0	0	0	0	0	0	0	0	35	35	35.1588	38.3251	38.4088	44	152	99	104	108	23.8	2		1	249	901	2.81	91	168	33		54	6.5	3	0.96	138
755	Male	177.5	100.5	2021	Alcohol	15 Cirrhosis: Alcoholic (Laennec's)	39 PLM: Hepatoma assoc. with other liver disease	51 Non alcoholic steatohepatitis (NASH)		Alcohol	Hepatocellular carcinoma	NASH	1	0	0	0	0	1	0	1	0	0	0	12	17	12.534	15.2779	19.6043	38	156	28	91	59	14.2	1.2		1	37	15	2.43	102	119	53		127	6.7	5.2	0.73	133
756	Female	155	75	2022	Fulminant hepatic failure	06 AHN: Other (Cirrhosis: Autoimmune, Chronic Active, Lupoid)				Fulminant hepatic failure			0	0	1	0	0	0	0	0	0	0	0	27	28	30.8398	32.2481	32.6357	28	249	137	83	85	18.8	1.6	36	1	237	857	2.42	102	90	59		254	8.5	3.9	1.05	138
757	Male	185	77	2022	Alcohol	15 Cirrhosis: Alcoholic (Laennec's)				Alcohol			1	0	0	0	0	0	0	0	0	0	0	23	28	23.7723	26.0298	29.8716	33	440	55	90	74	17.1	1.4		1	80	38	2.43	97	256	22		1014	6.1	3.9	0.88	129
758	Male	179	72	2022	Primary sclerosing cholangitis	25 Primary Sclerosing Cholangitis	62PLM: Cholangiocarcinoma - incidental on explant			Primary sclerosing cholangitis			0	0	0	0	0	0	0	0	1	0	1	32	32	31.2821	34.542	34.6784	33	318	143	90	86	18.1	1.5	25	0	112	836	2.31	101	170	39		90	5.5	3.9	0.94	139
759	Female	157	53	2022	Fulminant hepatic failure	07 AHN: Unspecified				Fulminant hepatic failure			0	0	1	0	0	0	0	0	0	0	0	28	30	30.7969	27.6885	29.2274	36	251	144	81	145	29.1	2.4	42		262	512	2.11	100	51	90	1.8	89	5.9	3.8	0.95	135
760	Female	157	61	2022	Polycystic liver disease	19 Polycystic Liver Disease	59 Hep BcAB & Hep BsAB Postive/HepBsAG neg			Polycystic liver disease			0	0	0	0	0	0	0	0	1	0	0	28	28	14.8929	28.3975	28.3975	36	84	9	108	93	14.8	1.2		0	17	9	2.38	104	718	5		50	6.1	4.4	1.24	140
761	Male	168	89	2022	Alcohol	15 Cirrhosis: Alcoholic (Laennec's)	00 Hep BcAb Positive/ HepBsAg & HepBsAb Neg			Alcohol			1	0	0	0	0	0	0	0	1	0	0	24	26	25.3688	25.5251	27.3345	22	213	24	86	39	21.9	1.8		1	62	133	2.1	106	121	61		35	7.8	4.2	0.74	135
762	Female	169.5	95.8	2022	Hepatocellular carcinoma	38 PLM: Hepatoma associated with Hepatitis	51 Non alcoholic steatohepatitis (NASH)			Hepatocellular carcinoma	NASH		0	0	0	0	0	1	0	1	0	0	0	14	21	19.3417	19.0936	24.3202	26	174		118	104	13.5	1.1		1		54	2.22		96	53		114	5.1	4.8	0.83	130
763	Male	174.6	101	2022	Alcohol	15 Cirrhosis: Alcoholic (Laennec's)				Alcohol			1	0	0	0	0	0	0	0	0	0	0	32	35	32.6805	38.4612	39.4614	46	113	26	62	68	29.3	2.4	56	1	38	573	2.58	83	154	44	1.2	16	4.9	5.6	1.07	114
764	Male	171	74	2022	Hepatitis B	10 Cirrhosis: HBsAg+, Chronic active	13 Cirrhosis Other (HDV)			Hepatitis B			0	0	0	1	0	0	0	0	1	0	0	26	27	27.1156	27.5938	28.5243	24	157	50	89	73	31.5	2.6		1	99	147	1.96	99	99	79		23	5.6	4	0.6	137
765	Male	183.5	141	2022	NASH	51 Non alcoholoic steatohepatitis (NASH)	15 Cirrhosis: Alcoholic (Laennec's)	39 PLM: Hepatoma assoc. with other liver disease		NASH	Alcohol	Hepatocellular carcinoma	1	0	0	0	0	1	0	1	0	0	0	18	21	19.0748	20.8663	23.7364	30	122	22	72	83	18.8	1.6		1	46	60	2.26	103	99	69		51	5	5.1	0.86	134
766	Male	187	94	2022	Hepatocellular carcinoma	38 PLM: Hepatoma associated with Hepatitis	11 Cirrhosis: Hepatitis C, Chronic Active Hepatitis C			Hepatocellular carcinoma	Hepatitis C		0	0	0	0	1	1	0	0	0	0	0	17	17	17.0551	19.8017	18.7918	30	123	38	97	71	16.5	1.4	31	0	45	53	2.14	111	127	50		83	5.5	4	0.75	142
767	Male	185	85.8	2022	Other Histiocytosis X	13 Cirrhosis Other (Histiocytosis X)				Other Histiocytosis X			0	0	0	0	0	0	0	0	1	0	0	13	23	21.1707	15.7692	26.0673	29	895	76	94	93	16.1	1.3	26	1	101	51	2.09	96	76	90		404	7.1	4.9	0.82	123
768	Female	162	71	2022	Alcohol	15 Cirrhosis: Alcoholic (Laennec's)				Alcohol			1	0	0	0	0	0	0	0	0	0	0	19	20	19.5448	23.9685	24.3693	48	84	29	73	54	18.5	1.5	35	1	47	84	2.4	106	112	51	2	38	8.1	3.9	0.97	139
769	Female	175	64	2022	Autoimmune	12 Cirrhosis: Autoimmune, Chronic Active, Lupoid				Autoimmune			0	1	0	0	0	0	0	0	0	0	0	15	20	18.0969	17.3237	21.8589	34	172	37	105	37	21.9	1.8		1	46	24	2.23		79	80		274	22.4	4	0.62	132
770	Female	162	107	2022	Cryptogenic Idiopathic	09 Cirrhosis: Cryptogenic, Idiopathic	61 PLM: Hepatoma - incidental on explant			Cryptogenic Idiopathic			0	0	0	0	0	0	0	0	1	0	0	15	19	18.4741	20.5151	23.925	29	215	18	131		12.2	1		0	56	57	2.24		140	38		40	6.1	4.1	0.91	133
771	Male	167.3	119.6	2022	Hepatocellular carcinoma	38 PLM: Hepatoma associated with Hepatitis	11 Cirrhosis: Hepatitis C, Chronic Active Hepatitis C	15 Cirrhosis: Alcoholic (Laennec's)	59 Hep BcAB & Hep BsAB Postive/HepBsAG neg	Hepatocellular carcinoma	Hepatitis C	Alcohol	1	0	0	0	1	1	0	0	1	0	0	19	19	17.6752	21.3076	21.3076	25	296	36	82	67	16.7	1.4	32	0	62	41	2.19	104	151	42		152	5.4	3.7	0.68	140
772	Female	153	54.8	2022	NASH	51 Non alcoholoic steatohepatitis (NASH)	15 Cirrhosis: Alcoholic (Laennec's)			NASH	Alcohol		1	0	0	0	0	0	0	1	0	0	0	15	24	22.816	18.4794	26.5496	30	110	29	132	58	17.3	1.4		1	36	46	2.2	94	78	73		41	9.3	4.3	0.63	125
773	Female	163	81.9	2022	Primary sclerosing cholangitis	25 Primary Sclerosing Cholangitis	39 PLM: Hepatoma assoc. with other liver disease			Primary sclerosing cholangitis	Hepatocellular carcinoma		0	0	0	0	0	1	0	0	0	0	1	18	18	22.2911	21.6811	21.6811	21	174	21	83	78	17.9	1.6	33	0	65	101	2.08	108	81	69	2.4	126	5	3.9	0.72	140
774	Male	174	67.8	2022	Hepatocellular carcinoma	39 PLM: Hepatoma assoc. with other liver disease	15 Cirrhosis: Alcoholic (Laennec's)			Hepatocellular carcinoma	Alcohol		1	0	0	0	0	1	0	0	0	0	0	10	15	14.5585	4.91272	11.053	23	285	21	88	125	15.9	1.4		0	37	13	2.06	99	40	90		230	16.2	3.6	0.59	133
775	Female	164	63.5	2022	Liver transplant Primary Non Function	52 LTx (HAT secondary biliary cirrhosis)	48 Other (osler's disease - Hereditary haemorrhagic telangiectasia)			Liver transplant Primary Non Function			0	0	0	0	0	0	0	0	1	0	0	6	8	7.885	2.38165	4.26257	32	706	50	115	226	11.5	1		0	48	6	2.19		51	90		543	6.2	4	0.62	138
776	Male	174	83	2022	Other Familial Cholestasis	22 Familial Cholestasis	13 Cirrhosis Other (Specify)			Other Familial Cholestasis			0	0	0	0	0	0	0	0	1	0	0	27	31	29.8391	25.808	30.4204	24	155	123	74	128	21	1.9	50	1	231	624	2.04	96	61	90	1.3	91	4.7	4	0.9	127
777	Female	158	79.6	2022	Autoimmune	12 Cirrhosis: Autoimmune, Chronic Active, Lupoid				Autoimmune			0	1	0	0	0	0	0	0	0	0	0	23	26	26.7292	26.6958	28.6914	18	109	41	73	30	21.5	1.9	36	1	83	87	1.91	105	124	40	0.9	32	8.7	4	0.79	134
778	Male	176	57	2022	Alcohol	15 Cirrhosis: Alcoholic (Laennec's)				Alcohol			1	0	0	0	0	0	0	0	0	0	0	38	39	36.0699	39.4881	39.6801	36	114	48	71	70	42	3.8		1	96	282	2.46	95	166	40		17	4.8	4.9	1.11	125
779	Female	171.5	70	2022	Hepatitis C	11 Cirrhosis: Hepatitis C, Chronic Active Hepatitis C	00 Hep BcAb Positive/ HepBsAg & HepBsAb Neg			Hepatitis C			0	0	0	0	1	0	0	0	1	0	0	15	20	19.0351	21.0242	24.8194	35	137	14	71	19	18.8	1.7		1	21	28	2.17	97	109	46		44	13.8	4.3	0.83	132
780	Female	171.7	77.8	2022	Autoimmune	12 Cirrhosis: Autoimmune, Chronic Active, Lupoid	48 Other (porto-pulm HT)			Autoimmune			0	1	0	0	0	0	0	0	1	0	0	22	29	27.4793	28.6125	34.0216	40	147	8	92	53	18.8	1.7		1	22	92	2.35		145	37		25	5	4.1	0.8	121
781	Male	169	92	2022	Alcohol	15 Cirrhosis: Alcoholic (Laennec's)				Alcohol			1	0	0	0	0	0	0	0	0	0	0	24	27	26.548	26.8064	29.1152	23	133	13	97	112	22.8	2.1		1	27	88	2.17		141	46		28	8.4	4.7	0.7	133
782	Male	179	70	2022	Primary sclerosing cholangitis	25 Primary Sclerosing Cholangitis				Primary sclerosing cholangitis			0	0	0	0	0	0	0	0	0	0	1	22	22	21.9689	18.8239	18.8239	27	137		127	21	22.5	2		0		103	2.03		65	90		55	5		0.82	140
783	Female	166	70	2022	Alcohol	15 Cirrhosis: Alcoholic (Laennec's)				Alcohol			1	0	0	0	0	0	0	0	0	0	0	25	31	32.5515	29.6746	34.0629	27	71	17	74	93	35.1	3.2		1	29	124	2.48	101	86	71		16	5.5	5.1	0.6	123
784	Female	168	36	2022	Other Hollow visceral myopathy	83 Intestinal – Motor disorder: Hollow visceral myopathy				Other Hollow visceral myopathy			0	0	0	0	0	0	0	0	1	0	0	10	14	11.8367	13.1515	16.5076	38	123	52	104	159	12.7	1.2		1	51	23	2.33	93	76	90		74		3.3	0.78	135
785	Male	171.5	96.2	2022	Hepatocellular carcinoma	38 PLM: Hepatoma associated with Hepatitis	11 Cirrhosis: Hepatitis C, Chronic Active Hepatitis C	43 PLM: Cholangiocarcinoma	00 Hep BcAb Positive/ HepBsAg & HepBsAb Neg	Hepatocellular carcinoma	Hepatitis C		0	0	0	0	1	1	0	0	1	0	0	13	18	15.5208	15.9835	20.1864	32	143	303	116	30	15.6	1.4	27.8	1	365	34	2.11	101	91	75	2.1	349	15	4	0.7	133
786	Female	164	86.3	2022	Fulminant hepatic failure	06 AHN: Other (Autoimmune)				Fulminant hepatic failure			0	0	1	0	0	0	0	0	0	0	0	32	32	32.1964	30.8294	28.5368	28	98	27	83	57	30.5	2.7		1	57	415	2.54	116	69	88		28	6.7	3.8	1.08	150
787	Male	174.6	73.5	2022	Second Biliary Cirrhosis	23 Secondary Biliary Cirrhosis				Second Biliary Cirrhosis			0	0	0	0	0	0	0	0	1	0	0	17	19	29.3478	28.1921	29.3729	22	863	58	87	129	29.9	2.7		1	185	223	3.34	98	59	90		756	9.9	3.9	0.67	136
788	Female	151.5	83	2022	Other Langerhans histiocystosis	13 Cirrhosis Other (Langerhans histiocystosis)				Other Langerhans histiocystosis			0	0	0	0	0	0	0	0	1	0	0	22	22	26.4609	26.5419	25.869	17	595	47	89	381	13.9	1.3		1	54	227	2.22	107	122	43		202	6.6	3.8	0.79	142
789	Female	172	78.2	2022	Alcohol	15 Cirrhosis: Alcoholic (Laennec's)				Alcohol			1	0	0	0	0	0	0	0	0	0	0	28	30	32.1712	28.208	29.682	19	134	52	87	62	30.4	2.7		1	121	267	2.09	104	58	90		29	5.2	4.7	0.75	135
790	Female	156	55.8	2022	NASH	51 Non alcoholic steatohepatitis (NASH)	55 Renal Failure			NASH			0	0	0	0	0	0	0	1	1	0	0	35	36	30.6632	36.3573	36.7216	24	195	138	61	109	16.2	1.5	26	1	156	225	2.16	96	264	16		86	17.6	5.3	0.92	136
791	Male	185	74.5	2022	Primary sclerosing cholangitis	25 Primary Sclerosing Cholangitis				Primary sclerosing cholangitis			0	0	0	0	0	0	0	0	0	0	1	35	36	35.4285	35.6308	36.5047	19	153	53	81	130	29.4	2.6		1	125	485	1.95	100	143	53		82	7.1	2.5	0.77	132
792	Male	171	55.9	2022	Alcohol	15 Cirrhosis: Alcoholic (Laennec's)	38 PLM: Hepatoma associated with Hepatitis	10 Cirrhosis: HBsAg+, Chronic active		Alcohol	Hepatocellular carcinoma	Hepatitis B	1	0	0	1	0	1	0	0	0	0	0	20	21	21.4504	18.2725	18.8157	26	93	10	80	28	24.3	2.2		1	50	73	2.02	105	51	90		67	5.3	4	0.65	139
793	Male	176.8	83.1	2022	Cryptogenic Idiopathic	09 Cirrhosis: Cryptogenic, Idiopathic				Cryptogenic Idiopathic			0	0	0	0	0	0	0	0	1	0	0	28	29	24.5754	29.7832	30.5495	36	216	40	80	33	25.5	2.3		1	95	89	2.3	106	169	41		93	5.1	3.4	0.81	137
794	Female	157	120.3	2022	Alcohol	15 Cirrhosis: Alcoholic (Laennec's)	11 Cirrhosis: Hepatitis C, Chronic Active Hepatitis C			Alcohol	Hepatitis C		1	0	0	0	1	0	0	0	0	0	0	39	39	36.9246	42.6882	41.5457	44	151	37	66	48	32.5	2.9		1	0	378	2.46	84	219	22		22	7.5	5.7	1.09	123
795	Male	180	103	2022	Hepatocellular carcinoma	39 PLM: Hepatoma assoc. with other liver disease	51 NASH			Hepatocellular carcinoma	NASH		0	0	0	0	0	1	0	1	0	0	0	17.5675		19.5675	14.729	15.9925	26	191		114	29	23.6	2.1		1		53	2.02		45	90		41	7.6		0.71	138
796	Female	161.3	65	2022	Alcohol	15 Cirrhosis: Alcoholic (Laennec's)				Alcohol			1	0	0	0	0	0	0	0	0	0	0	17	20	20.5445	17.7128	20.4987	29	163	39	107	40	19.8	1.8		1	51	60	2.2	102	57	90		229	10.5	4	0.75	135
797	Male	172	102.3	2022	NASH	51 Non alcoholic steatohepatitis (NASH)				NASH			0	0	0	0	0	0	0	1	0	0	0	30	34	31.7792	34.023	36.115	35	127	51	64	40	33.9	3	46		95	178	2.3	94	135	49	0.7	34	8.3	4.6	0.8	126
798	Male	165	78.6	2022	Hepatocellular carcinoma	39 PLM: Hepatoma assoc. with other liver disease	27 MetDis: Wilsons Disease	15 Cirrhosis: Alcoholic (Laennec's)		Hepatocellular carcinoma	Metabolic	Alcohol	1	0	0	0	0	1	1	0	0	0	0	13	17	17.6302	17.1265	20.5575	19	200	43	87	136	16.5	1.5	26	1	40	33	1.99	99	79	88		163	9.3	3.6	0.86	134
799	Male	170	69	2022	Hepatocellular carcinoma	38 PLM: Hepatoma associated with Hepatitis	10 Cirrhosis: HBsAg+, Chronic active			Hepatocellular carcinoma	Hepatitis B		0	0	0	1	0	1	0	0	0	0	0	6	9	6.86637	10.2485	12.4798	39	62	34	114	193	12.4	1.1	32	0	34	16	2.39	101	83	84		115	5.2	4.1		137
800	Female	171	100.3	2022	NASH	51 Non alcoholic steatohepatitis (NASH)				NASH			0	0	0	0	0	0	0	1	0	0	0	15	22	22.691	13.6105	20.8676	23	110	25	70	50	18	1.6	35	1	46	41	2	98	44	90		35	7	3.6	0.58	129
801	Female	161	79	2022	NASH	51 Non alcoholoic steatohepatitis (NASH)				NASH			0	0	0	0	0	0	0	1	0	0	0	20	21	17.9884	18.2484	19.336	33	117	16	83	34	22.7	2	38	1	26	41	2.18	104	63	90		83	8.1	3.5	0.8	138
802	Male	182	90.2	2022	Alcohol	15 Cirrhosis: Alcoholic (Laennec's)				Alcohol			1	0	0	0	0	0	0	0	0	0	0	18	19	19.0699	19.1096	19.6318	30	104	19	127	98	19.5	1.8	39	0	28	76	2.33	108	84	90		41	6.3	4.1	0.66	139
803	Female	165	75.7	2022	Hepatitis C	11 Cirrhosis: Hepatitis C, Chronic Active Hepatitis C				Hepatitis C			0	0	0	0	1	0	0	0	0	0	0	24	27	26.6529	25.0865	28.0692	29	106	21	69	52	29.2	2.6	54	1	36	86	2.25	100	70	81		65	12.8	3.9	0.73	132
804	Male	178	76	2022	Alcohol	15 Cirrhosis: Alcoholic (Laennec's)				Alcohol			1	0	0	0	0	0	0	0	0	0	0	14	15	16.5029	13.2441	13.913	24	151	13	103	117	15.6	1.4	30	1	45	56	1.98	106	55	90		126	7.2	4	0.66	139
805	Female	166.5	84.5	2022	Primary biliary cirrhosis	24 Primary Biliary Cirrhosis				Primary biliary cirrhosis			0	0	0	0	0	0	0	0	0	1	0	23	26	27.9059	30.1557	31.8784	31	295	35	84	100	20.1	1.8	38	1	82	255	2.18	96	117	43		57	4.8	3.7	0.81	133
806	Female	175	87	2022	Alcohol	15 Cirrhosis: Alcoholic (Laennec's)				Alcohol			1	0	0	0	0	0	0	0	0	0	0	27	31	31.8107	32.1012	34.4709	24	103	40	66	74	23	2.1	43	1	79	269	2.17	95	123	46		25	6.4	4.6	0.76	128
807	Male	184	67.9	2022	Alcohol	15 Cirrhosis: Alcoholic (Laennec's)				Alcohol			1	0	0	0	0	0	0	0	0	0	0	36	38	32.0045	32.3107	36.3476	47	60	8	69	78	36.3	3.3	55	1	22	130	2.2	88	126	60		6	6.4	3.7	0.68	119
808	Female	156	66	2022	NASH	51 Non alcoholic steatohepatitis (NASH)				NASH			0	0	0	0	0	0	0	1	0	0	0	27	30	31.2091	24.1572	27.7218	25	201	29	77	93	31.3	2.8	43	1	66	205	2.26	99	43	90		56	9.6	4.5	0.66	131
809	Male	168.5	55.7	2022	Primary sclerosing cholangitis	25 Primary Sclerosing Cholangitis				Primary sclerosing cholangitis			0	0	0	0	0	0	0	0	0	0	1	23	23	25.3552	18.8582	18.8582	24	115	151	89	144	17.9	1.6	34	1	167	299	2.07	98	32	90		71	7.1	3.5	0.96	140
810	Male	173	98	2022	Liver Transplant HAT	50 LTX Hepatic artery thrombosis				Liver Transplant HAT			0	0	0	0	0	0	0	0	1	0	0	22	22	23.3811	23.1945	23.1945	31	883	90	75	94	17.1	1.5	32		151	293	2.22	97	67	90		226	7.2	2.9	0.72	140
811	Female	158.5	107.5	2022	Alcohol	15 Cirrhosis: Alcoholic (Laennec's)	11 Cirrhosis: Hepatitis C, Chronic Active Hepatitis C			Alcohol	Hepatitis C		1	0	0	0	1	0	0	0	0	0	0	21	25	24.6369	22.8499	26.7087	32	142	29	78	48	25.8	2.3	44	1	42	67	2.14	100	75	85		39	6.9	4.2	0.78	131
812	Male	154	75	2022	Hepatocellular carcinoma	38 PLM: Hepatoma associated with Hepatitis	15 Cirrhosis: Alcoholic (Laennec's)			Hepatocellular carcinoma	Alcohol		1	0	0	0	0	1	0	0	0	0	0	9	10	10.7936	15.0221	15.6466	37	212		104	118	14.5	1.3	29	1		29	2.38	104	88	76		178	5.3			139
813	Female	161.5	95	2022	NASH	51 Non alcoholic steatohepatitis (NASH)	11 Cirrhosis: Hepatitis C, Chronic Active Hepatitis C	15 Cirrhosis: Alcoholic (Laennec's)	39 PLM: Hepatoma assoc. with other liver disease	NASH	Hepatitis C	Alcohol	1	0	0	0	1	1	0	1	0	0	0	16	21	23.2348	16.0477	21.437	22	284	28	119	37	18.3	1.7	37	1	44	57	2.17	99	49	90		66	20.8	4.2	0.7	131
814	Male	194	96.9	2022	Hepatitis C	11 Cirrhosis: Hepatitis C, Chronic Active Hepatitis C				Hepatitis C			0	0	0	0	1	0	0	0	0	0	0	20	28	25.0298	16.873	26.1238	44	72	37	73	30	24.9	2.2	37	1	100	57	2.28	91	44	90		30	5.8	3.8	0.74	124
815	Male	165.1	108.6	2022	Alcohol	15 Cirrhosis: Alcoholic (Laennec's)	10 Cirrhosis: HBsAg+, Chronic active			Alcohol	Hepatitis B		1	0	0	1	0	0	0	0	0	0	0	19	23	23.0199	22.2473	25.7979	24	91	20	78	124	21.1	1.9	38	1	31	59	2.22	101	105	63		66	14	4.6	0.76	132
816	Male	187	93.8	2022	Alcohol	15 Cirrhosis: Alcoholic (Laennec's)				Alcohol			1	0	0	0	0	0	0	0	0	0	0	27	31	30.4964	27.5525	31.5979	27	181	49	72	47	33.2	3	55	1	115	160	2.26	95	70	90		26	4.8	3.7	0.85	127
817	Female	169	60	2022	Metabolic	33 MetDis: Other (Primary Hyperoxaluria Type I )	55 Renal Failure			Metabolic			0	0	0	0	0	0	1	0	1	0	0	15	16	11.9542	15.7859	16.9966	40	70	38	107	137	10.6	1	27	0	45	11	2.43	100	209	21		16	5.3	3.5	0.78	138
818	Male	170	92	2022	NASH	51 Non alcoholic steatohepatitis (NASH)				NASH			0	0	0	0	0	0	0	1	0	0	0	12	18	16.1488	12.0937	17.675	26	694	37	109	105	14.7	1.3	26	1	85	31	2.21	99	62	90		228	14.5	3.7	0.64	132
819	Female	155	59	2022	Primary sclerosing cholangitis	25 Primary Sclerosing Cholangitis				Primary sclerosing cholangitis			0	0	0	0	0	0	0	0	0	0	1	18	18	20.6165	23.2272	23.2272	40	226	51	83	415	14	1.3	30	1	86	156	2.34	102	103	66		191	6	2.6	0.89	140
820	Male	170	92	2022	Liver transplant Primary Non Function	49 LTX Primary Non Function				Liver transplant Primary Non Function			0	0	0	0	0	0	0	0	1	0	0	44	43	22.1991	26.3729	28.7576	38	57	96	90	73	14.1	1.3	30	1	72	254	1.88	99	103	68		35	14.5	4.4	0.93	133
821	Male	166	67.9	2023	Alcohol	15 Cirrhosis: Alcoholic (Laennec's)	28 MetDis: Haemochromatosis	39 PLM: Hepatoma assoc. with other liver disease		Alcohol	Metabolic	Hepatocellular carcinoma	1	0	0	0	0	1	1	0	0	0	0	14	17	11.9052	15.3901	17.8511	32	176		114	135	14.7	1.3	32	1		21	2.17		112	59		140	7.4	4	0.49	136
822	Male	164	70.2	2023	Hepatitis B	10 Cirrhosis: HBsAg+, Chronic active				Hepatitis B			0	0	0	1	0	0	0	0	0	0	0	15	16	16.3718	17.7439	18.8567	28	133	37	89	23	15.5	1.4	35	1	43	64	2.04	107	85	87	2.2	24	5.8	3.7	0.92	138
823	Female	165	71.6	2023	Alcohol	15 Cirrhosis: Alcoholic (Laennec's)				Alcohol			1	0	0	0	0	0	0	0	0	0	0	17	21	21.4722	19.4907	23.0798	24	153	13	104	70	18.5	1.7	35		28	52	1.97	99	70	75		31	16	3.5	0.71	133
824	Male	178	88	2023	Other Veno-occlusive disease of the liver	48 Other (veno-occlusive disease of the liver )				Other Veno-occlusive disease of the liver			0	0	0	0	0	0	0	0	1	0	0	27	27	28.7705	31.8371	32.0411	30	123	296	83	55	16.2	1.5	44	1	270	509	2.3	104	147	44		71		4	1.1	139
825	Female	147	56	2023	Cryptogenic Idiopathic	3				Cryptogenic Idiopathic			0	0	0	0	0	0	0	0	1	0	0	16	16	19.8754	13.9456	12.6429	28	264	13	81	106	18.5	1.7	40	1	64	70	2.22	109	41	90	48	184	5	3.3	0.79	142
826	Female	169	71.8	2023	Biliary Atresia	17 Biliary Atresia: (Specify)				Biliary Atresia			0	0	0	0	0	0	0	0	1	0	0	24	24	27.5605	25.9519	24.1959	31	192	31	58	71	14.9	1.3	40	0	86	728	2.18	107	77	90	2.6	28		3.5	1.16	145
827	Male	182.5	74	2023	Primary sclerosing cholangitis	25 Primary Sclerosing Cholangitis				Primary sclerosing cholangitis			0	0	0	0	0	0	0	0	0	0	1	35	36	36.2481	35.8389	36.255	21	711	179	68	196	23	2.1	43	1	337	837	2.18	106	168	45	3.3	130	4.4	3.3	0.82	136
828	Male	179	71.9	2023	Fulminant hepatic failure	06 AHN: Other (Acute Alcohol Liver Disease)				Fulminant hepatic failure			0	0	1	0	0	0	0	0	0	0	0	30	30	28.8834	33.847	33.3856	39	233	119	77	93	20.5	1.8		1	157	447	2.42	106	145	43		135	8.6	4.3	1.28	143
829	Female	155	52	2023	Hepatocellular carcinoma	38 PLM: Hepatoma associated with Hepatitis	11 Cirrhosis: Hepatitis C, Chronic Active Hepatitis C	59 Hep BcAB & Hep BsAB Postive/HepBsAG neg		Hepatocellular carcinoma	Hepatitis C		0	0	0	0	1	1	0	0	1	0	0	16	21	20.0474	18.785	23.028	31	277	23	85	64	18.2	1.6		1	37	50	2.19	100	71	76		204	6.7	3.5	0.58	132
830	Male	178	94	2023	Autoimmune	12 Cirrhosis: Autoimmune, Chronic Active, Lupoid				Autoimmune			0	1	0	0	0	0	0	0	0	0	0	34	34	32.7635	34.159	34.5971	36	164	170	91	49	26.1	2.3		1	378	711	2.37	105	133	63		44		4.8	0.98	137
831	Male	174.5	59.8	2023	Hepatocellular carcinoma	38 PLM: Hepatoma associated with Hepatitis	15 Cirrhosis: Alcoholic (Laennec's)	11 Cirrhosis: Hepatitis C, Chronic Active Hepatitis C		Hepatocellular carcinoma	Alcohol	Hepatitis C	1	0	0	0	1	1	0	0	0	0	0	11	11	8.55493	12.3475	11.6562	34	92	14	130	116	13.6	1.2		0	21	16	2.34	109	101	71		37	5.2	4.1	0.83	141
832	Female	165.3	104	2023	Cryptogenic Idiopathic	09 Cirrhosis: Cryptogenic, Idiopathic				Cryptogenic Idiopathic			0	0	0	0	0	0	0	0	1	0	0	17	18	19.8969	17.0585	18.2055	29	214	25	121	44	16.7	1.5	26	1	62	94	2.06	104	59	90		57	5.1	3.9	0.7	138
833	Male	171.6	86	2023	Alcohol	15 Cirrhosis: Alcoholic (Laennec's)	39 PLM: Hepatoma assoc. with other liver disease			Alcohol	Hepatocellular carcinoma		1	0	0	0	0	1	0	0	0	0	0	25	28	22.7164	27.3865	30.2245	34	301	71	105	200	13.7	1.2	31	0	64	63	2.41	98	305	18	5.5	663	6	4.5	0.86	131
834	Male	174	96	2023	Alcohol	15 Cirrhosis: Alcoholic (Laennec's)	51 Non alcoholic steatohepatitis (NASH)			Alcohol	NASH		1	0	0	0	0	0	0	1	0	0	0	18	18	16.937	20.4723	19.9841	34	117	27	70	65	21.6	1.9	43	1	50	43	2.17	107	101	69		41	5.4	4.1	0.82	141
835	Female	168.5	67.9	2023	Liver transplant Accelerated Rejection	50 LTX Accelerated Rejection				Liver transplant Accelerated Rejection			0	0	0	0	0	0	0	0	1	0	0	23	23	27.0435	30.9816	31.207	38	57	42	88	89	14.4	1.3	27		111	410	1.96	102	150	37		34	10.8	4	0.84	139
836	Male	170.5	54.2	2023	Primary sclerosing cholangitis	25 Primary Sclerosing Cholangitis				Primary sclerosing cholangitis			0	0	0	0	0	0	0	0	0	0	1	21	24	24.2417	18.7111	22.4367	29	547		101	214	17	1.5	28	1		288	2.32		57	90		405	4.5			133
837	Female	174	64.2	2023	NASH	51 Non alcoholic steatohepatitis (NASH)				NASH			0	0	0	0	0	0	0	1	0	0	0	19	19	19.289	22.482	22.044	26	193	24	112	46	20.1	1.8	34	1	49	44	2.08	109	100	50		55	5.3	3.7	0.71	141
838	Female	144	89	2023	Alcohol	15 Cirrhosis: Alcoholic (Laennec's)	51 Non alcoholic steatohepatitis (NASH)	HPS		Alcohol	NASH		1	0	0	0	0	0	0	1	1	0	0	15	15	13.8533	20.373	20.373	37	120	11	128	146	15.6	1.4	33	1	29	23	2.48	109	131	39		66	6.7	4.4	0.69	140
839	Female	158.5	56	2023	NASH	51 Non alcoholic steatohepatitis (NASH)				NASH			0	0	0	0	0	0	0	1	0	0	0	17	20	20.5404	18.8156	21.4636	25	293	19	101	102	17.7	1.6	36	1	33	65	2.29	103	72	77		46	10.1	4	0.66	135
840	Female	153	67.8	2023	Primary sclerosing cholangitis	25 Primary Sclerosing Cholangitis				Primary sclerosing cholangitis			0	0	0	0	0	0	0	0	0	0	1	17	18	17.3312	21.1548	22.0971	30	105	23	85	74	16.6	1.5	30	0	55	36	2.47	114	129	39	3.1	231	4.2	6	0.55	138
841	Male	177	101.2	2023	Primary sclerosing cholangitis	25 Primary Sclerosing Cholangitis				Primary sclerosing cholangitis			0	0	0	0	0	0	0	0	0	0	1	17	19	20.038	17.3394	19.0389	19	192	46	110	42	20.8	1.9		0		54	1.93	109	61	90		32	5.3	4.3	0.76	137
842	Female	165	54	2023	Cystic Fibrosis	21 Cystic Fibrosis				Cystic Fibrosis			0	0	0	0	0	0	0	0	1	0	0	18.87		20.87	21	23.66				105					1
843	Male	177.7	97.2	2023	Primary sclerosing cholangitis	25 Primary Sclerosing Cholangitis	Crohn's disease			Primary sclerosing cholangitis			0	0	0	0	0	0	0	0	1	0	1	41	41	37.1393	41.7411	41.6976	37	284	183	66	30	26.6	2.4	46	1	127	863	2.32	104	237	27	1.7	24	9.1	3.4	1.11	139
844	Female	177.5	73.5	2023	Hepatitis C	11 Cirrhosis: Hepatitis C, Chronic Active Hepatitis C	59 Hep BcAB & Hep BsAB Postive/HepBsAG neg	38 PLM: Hepatoma associated with Hepatitis		Hepatitis C		Hepatocellular carcinoma	0	0	0	0	1	1	0	0	1	0	0	15	23	20.9298	22.1729	27.9667	36	74	24	95	105	14.8	1.3		1	46	25	2.23	95	133	39		48	6	6.4	1.08	127
845	Male	180	71	2023	Hepatocellular carcinoma	38 PLM: Hepatoma associated with Hepatitis	51 Non alcoholoic steatohepatitis (NASH)			Hepatocellular carcinoma	NASH		0	0	0	0	0	1	0	1	0	0	0	12	13	12.9472	11.2331	11.9522	27	276	80	139	71	15.8	1.4		0	108	29	2.28	106	52	90		557	13.8	4.2	0.77	139
846	Male	176.5	81	2023	Metabolic	33 MetDis: Other ( Phosphomannose deficiency ( CDG type 1b)				Metabolic			0	0	0	0	0	0	1	0	0	0	0	12	13	11.0712	11.8566	13.2637	38	59	30	122	240	12.4	1.1		0	30	43	2.4	104	64	90		41	5.4	4.1	0.75	138
847	Male	178	61.7	2023	Hepatocellular carcinoma	38 PLM: Hepatoma associated with Hepatitis	11 Cirrhosis: Hepatitis C, Chronic Active Hepatitis C	15 Cirrhosis: Alcoholic (Laennec's)	00 Hep BcAb Positive/ HepBsAg & HepBsAb Neg	Hepatocellular carcinoma	Hepatitis C	Alcohol	1	0	0	0	1	1	0	0	1	0	0	12	18	14.4899	12.7951	18.9162	36	103	28	115	133	13.9	1.3	32.7	0	57	25	2.34	96	69	90	2.4	42	5.1	3.7	0.72	131
848	Female	158.5	60	2023	Alcohol	15 Cirrhosis: Alcoholic (Laennec's)	61 PLM: Hepatoma - incidental on explant			Alcohol			1	0	0	0	0	0	0	0	1	0	0	19	21	18.7465	23.446	24.6876	37	98	11	80	76	25.3	2.3		1	24	28	2.25	106	119	43		38	14.2	4.2	0.71	137
849	Female	158.5	65	2023	Hepatitis C	11 Cirrhosis: Hepatitis C, Chronic Active Hepatitis C	38 PLM: Hepatoma associated with Hepatitis			Hepatitis C	Hepatocellular carcinoma		0	0	0	0	1	1	0	0	0	0	0	18	23	24.259	19.5958	24.1867	21	238	49	118	82	18.3	1.6		1	96	89	2.02	103	68	83		31	4.2	4.1	0.73	131
850	Male	179	120	2023	NASH	51 Non alcoholic steatohepatitis (NASH)	15 Cirrhosis: Alcoholic (Laennec's)			NASH	Alcohol		1	0	0	0	0	0	0	1	0	0	0	16	18	15.0464	19.3583	20.9065	27	101	20	121	58	19.9	1.8	46		0	20	2.2	107	118	56	1.4	14	10.8	0	0	137
851	Female	157	94.9	2023	NASH	51 Non alcoholic steatohepatitis (NASH)	11 Cirrhosis: Hepatitis C, Chronic Active Hepatitis C	38 PLM: Hepatoma associated with Hepatitis		NASH	Hepatitis C	Hepatocellular carcinoma	0	0	0	0	1	1	0	1	0	0	0	8	8	9.70164	11.6738	10.9656	36	63	23	100	78	13	1.2		0	28	20	2.43	106	61	90		52	9.9	4.2	0.68	141
852	Male	167	96	2023	Hepatocellular carcinoma	38 PLM: Hepatoma associated with Hepatitis	11 Cirrhosis: Hepatitis C, Chronic Active Hepatitis C	15 Cirrhosis: Alcoholic (Laennec's)		Hepatocellular carcinoma	Hepatitis C	Alcohol	1	0	0	0	1	1	0	0	0	0	0	7	7	8.38489	6.63195	6.63195	39	118	49	118	135	13.9	1.3		0	34	8	2.3	106	67	90		103	5.7	3.6	0.8	140
853	Female	147	65	2023	Primary biliary cirrhosis	24 Primary Biliary Cirrhosis	51 Non alcoholic steatohepatitis (NASH)			Primary biliary cirrhosis	NASH		0	0	0	0	0	0	0	1	0	1	0	11	17	15.9525	12.9176	18.3341	29	91	18	85	88	15	1.4	26	1	34	19	2.18	105	66	86	2	37	9.8	3.5	0.69	132
854	Female	162	65	2023	NASH	51 Non alcoholic steatohepatitis (NASH)				NASH			0	0	0	0	0	0	0	1	0	0	0	18	20	20.1952	18.4382	20.0553	28	196	12	89	90	20	1.8		1	26	67	2.27	107	56	90		62	23.9	4.2	0.57	137
855	Male	170.5	73.8	2023	Other thrombosis - portomesenteric	60 SBT(thrombosis - portomesenteric)	59 Hep BcAB & Hep BsAB Postive/HepBsAG neg			Other thrombosis - portomesenteric			0	0	0	0	0	0	0	0	1	0	0	7.5873		9.5873	9.30829	12.3775	29	146		114	261	12.8	1.2		1		9	2.05	103	83	90		116	5.8		0.8	136
856	Male	165	72.4	2023	Hepatocellular carcinoma	38 PLM: Hepatoma associated with Hepatitis	10 Cirrhosis: HBsAg+, Chronic active			Hepatocellular carcinoma	Hepatitis B		0	0	0	1	0	1	0	0	0	0	0	7	7	6.2339	8.80049	8.80049	43	128	65	139	149	11.3	1		0	49	18	2.85	106	81	90		79	5	3.8	0.84	140
857	Male	177	85	2023	Alcohol	15 Cirrhosis: Alcoholic (Laennec's)	00 Hep BcAb Positive/ HepBsAg & HepBsAb Neg	38 PLM: Hepatoma associated with Hepatitis		Alcohol		Hepatocellular carcinoma	1	0	0	0	0	1	0	0	1	0	0	14	17	15.3624	15.6156	18.054	28	182	24	84	20	16.8	1.5	30.3	1	46	39	2.1	106	74	90	2.2	229	5.6	4	0.86	136
858	Male	165	72.4	2023	Other Bile duct Necrosis	48 Other (Bile duct Necrosis for ReTx)	38 PLM: Hepatoma associated with Hepatitis	10 Cirrhosis: HBsAg+, Chronic active		Other Bile duct Necrosis	Hepatocellular carcinoma	Hepatitis B	0	0	0	1	0	1	0	0	1	0	0	11	12	11.6972	12.1526	13.545	33	251	173	67	64	11	1		1	175	55	2.59	105	64	90		853	5	3.7	1.69	138
859	Male	161	63	2023	NASH	51 Non alcoholic steatohepatitis (NASH)	38 PLM: Hepatoma associated with Hepatitis	59 Hep BcAB & Hep BsAB Postive/HepBsAG neg		NASH	Hepatocellular carcinoma		0	0	0	0	0	1	0	1	1	0	0	15	16	15.772	15.0761	16.3223	28	104	36	105	33	20.5	1.8		1	40	34	2.18	108	64	90		135	9.7	3.8	0.79	138
860	Male	179	108	2023	NASH	51 Non alcoholic steatohepatitis (NASH)	Hepatopulmonary Syndrome			NASH			0	0	0	0	0	0	0	1	1	0	0	15	16	15.3706	16.8273	17.9859	27	111	50	111	85	17	1.5		1	55	43	2.09	112	71	90		54		4.2	0.81	138
861	Male	179	105	2023	Fulminant hepatic failure	06 AHN: Other (Amanita poisoning)				Fulminant hepatic failure			0	0	1	0	0	0	0	0	0	0	0	36	36	34.2366	25.6266	22.0332	43	46	319	87	52	68.1	6	61		59	235	1.84	113	40	90	1.2	18	12	4.1	0.83	150
862	Male	184.5	86	2023	Hepatocellular carcinoma	39 PLM: Hepatoma assoc. with other liver disease	15 Cirrhosis: Alcoholic (Laennec's)			Hepatocellular carcinoma	Alcohol		1	0	0	0	0	1	0	0	0	0	0	11	11	10.3535	8.69606	6.34826	28	107	33	128	117	16	1.4	32	0	39	16	2.24	110	52	90		171	18	3.9	0.72	143
863	Male	179	92	2023	Hepatocellular carcinoma	38 PLM: Hepatoma associated with Hepatitis	11 Cirrhosis: Hepatitis C, Chronic Active Hepatitis C			Hepatocellular carcinoma	Hepatitis C		0	0	0	0	1	1	0	0	0	0	0	12	12	9.52528	14.4109	13.1315	36	116	16	130	95	11.9	1.1	24	0	33	13	2.44	106	145	42	2.8	110	5.6	4.5	0.67	142
864	Female	159.3	78	2023	Primary sclerosing cholangitis	25 Primary Sclerosing Cholangitis				Primary sclerosing cholangitis			0	0	0	0	0	0	0	0	0	0	1	19	19	24.6337	16.6786	16.6786	21	290	42	75	69	17.1	1.5		1	85	192	2.04	111	36	90		192	5.9	4.1	0.83	140
865	Male	162.3	61	2023	Hepatocellular carcinoma	38 PLM: Hepatoma associated with Hepatitis	10 Cirrhosis: HBsAg+, Chronic active			Hepatocellular carcinoma	Hepatitis B		0	0	0	1	0	1	0	0	0	0	0	6	7	6.86637	6.67764	7.5107	38	42	53	129	155	11.8	1.1		0	25	8	2.34	105	72	90		18	5.7	3.8	0.93	139
866	Male	184.5	86	2023	Liver transplant Primary Non Function	49 LTX Primary Non Function (HV thrombosis)				Liver transplant Primary Non Function			0	0	0	0	0	0	0	0	1	0	0	16	18	15.2871	20.1417	21.6311	28	186	499	122	137	14.8	1.3		1	358	40	2.34	105	123	52		241	18	4.5	1.03	137
867	Female	166	86.5	2023	Autoimmune	12 Cirrhosis: Autoimmune, Chronic Active, Lupoid	25 Primary Sclerosing Cholangitis			Autoimmune	Primary sclerosing cholangitis		0	1	0	0	0	0	0	0	0	0	1	18	20	19.6756	15.2159	17.0747	28	260	20	93	67	19.4	1.7		1	43	67	2.13	104	53	90		159	6.9	3.2	0.63	137
868	Female	153.5	77	2023	Primary sclerosing cholangitis	25 Primary Sclerosing Cholangitis	48 Other (Gall Bladder adenocarcinoma)			Primary sclerosing cholangitis			0	0	0	0	0	0	0	0	1	0	1	15	18	19.6966	16.5734	19.5018	23	393	43	102	100	15.2	1.4		1	92	65	2.05	107	57	90		194	4.7	4.1	0.7	135
869	Female	170	132	2023	NASH	51 Non alcoholic steatohepatitis (NASH)	61 PLM: Hepatoma - incidental on explant			NASH			0	0	0	0	0	0	0	1	1	0	0	13	18	16.9614	18.4634	22.2323	29	206	21	100	72	14.9	1.3		1	45	29	2.18	99	106	48		109	12.6	3.9	0.84	133
870	Male	180.2	70.4	2023	Hepatocellular carcinoma	38 PLM: Hepatoma associated with Hepatitis	10 Cirrhosis: HBsAg+, Chronic active			Hepatocellular carcinoma	Hepatitis B		0	0	0	1	0	1	0	0	0	0	0	6	6	6.185	7.33025	6.51351	34	68	24	136	144	11.3	1		0	27	15	2.31	105	76	90		24	8.3	4		141
871	Male	163	55	2023	Fulminant hepatic failure	03 AHN: HBsAg+				Fulminant hepatic failure			0	0	1	0	0	0	0	0	0	0	0	37	37	42.7974	42.0468	42.2003	44	110	67	73	83	86.6	7.6	88	1	99	783	2.74	100	105	70	0.6	80	8.3	3.9	1.05	143
872	Female	162.5	67.4	2023	NASH	51 Non alcoholic steatohepatitis (NASH)	26 MetDis: Alpha 1-antitrypsin Deficiency			NASH	Metabolic		0	0	0	0	0	0	1	1	0	0	0	18	24	25.7442	22.9688	27.6524	22	393	38	102	45	19.5	1.8		1	88	81	2.08	99	75	72		192	9.9	4.7	0.73	129
873	Male	171.6	70.6	2023	Liver Transplant Iscaemic Biliary Strictures	52 LTx (ischemic biliary strictures)	15 Cirrhosis: Alcoholic (Laennec's)	39 PLM: Hepatoma assoc. with other liver disease		Liver Transplant Iscaemic Biliary Strictures	Alcohol	Hepatocellular carcinoma	1	0	0	0	0	1	0	0	1	0	0	19	19	23.3284	19.6868	13.5928	19	204	68	74	189	16.7	1.5	30	0	109	178	2.12	110	57	90		76	12.5	3.7	0.77	152
874	Male	183.6	113	2023	NASH	51 Non alcoholic steatohepatitis (NASH)				NASH			0	0	0	0	0	0	0	1	0	0	0	14	14	13.0125	17.2978	11.0547	41	124	31	93	56	16.7	1.5	26		46	33	2.43	115	94	75		38	11.1	3.4	0.88	151
875	Male	191	103	2023	Alcohol	15 Cirrhosis: Alcoholic (Laennec's)				Alcohol			1	0	0	0	0	0	0	0	0	0	0	33	33	32.2605	33.9224	33.9224	39	111	25	61	50	39.7	3.5		1	41	377	2.33	108	102	69		25	5.6	4.5	0.77	140
876	Male	168	75	2023	Hepatocellular carcinoma	38 PLM: Hepatoma associated with Hepatitis	51 Non alcoholic steatohepatitis (NASH)			Hepatocellular carcinoma	NASH		0	0	0	0	0	1	0	1	0	0	0	14	14	13.6919	12.4591	11.0821	31	141	23	127	53	16.7	1.5	26	0	42	35	2.35	107	53	90		36	8.2	3.7	0.69	142
877	Female	159.5	64.7	2023	NASH	51 Non alcoholoic steatohepatitis (NASH)	15 Cirrhosis: Alcoholic (Laennec's)			NASH	Alcohol		1	0	0	0	0	0	0	1	0	0	0	14	14	16.755	15.6715	15.6715	28	155	28	97	72	15.4	1.4	33	1	45	52	2.04	112	65	90		39	7.2	3.7	0.74	140
878	Female	159.3	61.2	2023	Liver Transplant Portal vein Thrombosis	52 LTx (PVT, ischaemia)	25 Primary Sclerosing Cholangitis			Liver Transplant Portal vein Thrombosis	Primary sclerosing cholangitis		0	0	0	0	0	0	0	0	1	0	1	29	30	31.0841	26.617	27.2861	30	192	729	67	91	23.5	2.1	45	1	972	582	1.79	108	39	90		40	12.6	4.3	1.21	138
879	Female	172	76.4	2023	Hepatitis C	11 Cirrhosis: Hepatitis C, Chronic Active Hepatitis C	15 Cirrhosis: Alcoholic (Laennec's)	48 Other (Renal Failure)	59 Hep BcAB & Hep BsAB Postive/HepBsAG neg	Hepatitis C	Alcohol		1	0	0	0	1	0	0	0	1	0	0	18	18	14.3899	17.1797	16.6092	28	95	7	81	154	11.5	1		1	12	5	1.96	103	282	15		22	7.6	3.6	0.84	141
880	Female	159	68.4	2023	Alcohol	15 Cirrhosis: Alcoholic (Laennec's)				Alcohol			1	0	0	0	0	0	0	0	0	0	0	16	20	20.298	18.6381	21.8424	27	107	38	70	61	17.8	1.6	67	1	57	59	2.12	104	57	90		131	9.8	3.7	0.75	134
881	Female	174.6	76	2023	Primary sclerosing cholangitis	25 Primary Sclerosing Cholangitis				Primary sclerosing cholangitis			0	0	0	0	0	0	0	0	0	0	1	27	28	31.1345	20.5437	22.4894	19	640	86	88	153	28.9	2.6	44	0	265	236	2.01	104	33	90		136	5	3.9	0.76	136
882	Male	174	72	2023	Second Biliary Cirrhosis	23 Secondary Biliary Cirrhosis	43 PLM: Cholangiocarcinoma			Second Biliary Cirrhosis			0	0	0	0	0	0	0	0	1	0	0	16	23	20.5693	16.8298	23.7809	31	355	70	87	40	13.9	1.3	32	0	70	93	2.07	98	62	90		262	6.7	4	0.71	128
883	Male	169.5	64	2023	Cryptogenic Idiopathic	09 Cirrhosis: Cryptogenic, Idiopathic				Cryptogenic Idiopathic			0	0	0	0	0	0	0	0	1	0	0	21	28	25.9595	27.0469	31.9043	31	193	31	72	57	20.5	1.8		1	52	189	1.98	95	87	90		24	7.1	3.9	0.94	125
884	Male	178	92	2023	NASH	51 Non alcoholic steatohepatitis (NASH)	15 Cirrhosis: Alcoholic (Laennec's)			NASH	Alcohol		1	0	0	0	0	0	0	1	0	0	0	19	19	18.8641	22.6574	19.1889	32	246	26	89	46	16.4	1.5	29	1	49	86	2.06	119	112	59		157	10.7	3.6	0.88	148
885	Male	182	63.9	2023	Primary sclerosing cholangitis	25 Primary Sclerosing Cholangitis				Primary sclerosing cholangitis			0	0	0	0	0	0	0	0	0	0	1	17	20	20.6317	18.5039	21.7283	31	719	188	104	156	13.1	1.2		0	198	218	2.31	98	60	90		571	4.5	3.7	0.93	134
886	Male	188	99.7	2023	Hepatitis C	11 Cirrhosis: Hepatitis C, Chronic Active Hepatitis C	39 PLM: Hepatoma assoc. with other liver disease			Hepatitis C	Hepatocellular carcinoma		0	0	0	0	1	1	0	0	0	0	0	23	28	25.7114	20.2682	25.6945	34	125	46	113	64	26.5	2.4	33	1	85	114	2.18	96	47	90		24	5	3.9	0.69	129
887	Male	179.8	84	2023	Alcohol	15 Cirrhosis: Alcoholic (Laennec's)				Alcohol			1	0	0	0	0	0	0	0	0	0	0	17	18	20.1749	17.0588	18.2058	22	130	19	108	25	20.3	1.8	29	1	37	70	2.22	108	72	90		26	6.1	4.1	0.61	138
888	Male	191	97.6	2023	Alcohol	15 Cirrhosis: Alcoholic (Laennec's)				Alcohol			1	0	0	0	0	0	0	0	0	0	0	18	19	18.7923	17.4764	18.0394	35	162	16	118	88	22.1	2		1	48	71	2.4	104	60	90		143	4.3	4.1	0.68	139
889	Male	174	85	2023	Alcohol	15 Cirrhosis: Alcoholic (Laennec's)				Alcohol			1	0	0	0	0	0	0	0	0	0	0	13	17	14.0619	10.8735	15.2425	30	133	16	118	212	18.1	1.6		1	40	19	2.33	94	59	90		52	17.5	3	0.66	134
890	Male	164	80	2023	Hepatocellular carcinoma	39 PLM: Hepatoma assoc. with other liver disease	51 Non alcoholic steatohepatitis (NASH)			Hepatocellular carcinoma	NASH		0	0	0	0	0	1	0	1	0	0	0	9	11	8.80626	12.2131	14.2972	36	156	62	114	61	13.8	1.2	28	0	56	22	2.35	103	82	85	3.8	268	7.9	3.9	0.72	137
891	Female	161	53.7	2023	Biliary Atresia	17 Biliary Atresia: (Specify)				Biliary Atresia			0	0	0	0	0	0	0	0	1	0	0	8	9	9.54803	9.35897	10.125	40	304	147	130	178	12.1	1.1		0	78	23	2.37	105	59	90		181	4.6	4.3	0.76	139
892	Female	154	93.7	2023	Fulminant hepatic failure	07 AHN: Unspecified				Fulminant hepatic failure			0	0	1	0	0	0	0	0	0	0	0	38	38	38.9122	29.7716	26.7031	29	145	366	104	169	65.1	5.7	62		345	425	1.97	119	50	90		30	6.6	4.3	1.05	152
893	Female	163	78	2023	Primary sclerosing cholangitis	25 Primary Sclerosing Cholangitis				Primary sclerosing cholangitis			0	0	0	0	0	0	0	0	0	0	1	19	21	23.6097	19.4648	21.005	20	271	96	98	307	15.9	1.4		0	177	169	2.27	104	57	90		71	4.5	3.5	0.7	137
894	Male	187.3	137.9	2023	Alcohol	15 Cirrhosis: Alcoholic (Laennec's)				Alcohol			1	0	0	0	0	0	0	0	0	0	0	9.38727		11.3873	21	23.66	31	108	46	96	82				1	65	25		102	83	90		86		4.6		133
895	Male	170	86.6	2023	Alcohol	15 Cirrhosis: Alcoholic (Laennec's)	11 Cirrhosis: Hepatitis C, Chronic Active Hepatitis C	41 PLM: Fibrolamella with hepatitis		Alcohol	Hepatitis C		1	0	0	0	1	0	0	0	1	0	0	15	19	16.8791	18.7941	22.5052	30	123	17	91	39	16.7	1.5	26	1	36	26	2.14	102	117	55		86	6.9	3.8	0.7	133
896	Male	181.5	146.7	2023	Alcohol	15 Cirrhosis: Alcoholic (Laennec's)	51 Non alcoholic steatohepatitis (NASH)			Alcohol	NASH		1	0	0	0	0	0	0	1	0	0	0	17	17	17.7175	18.819	18.819	26	107	49	115	63	18.7	1.7	39	1	68	49	2.21	110	96	79		51	7.3	3.9	0.78	140
897	Male	175	73	2023	Hepatitis B	10 Cirrhosis: HBsAg+, Chronic active				Hepatitis B			0	0	0	1	0	0	0	0	0	0	0	44	44	39.4223	42.3233	42.2652	38	101	50	88	56	55.8	4.9	38		52	389.2	2.6	101	213	30		31		4.4	1	139
898	Female	165	71	2023	Primary biliary cirrhosis	24 Primary Biliary Cirrhosis				Primary biliary cirrhosis			0	0	0	0	0	0	0	0	0	1	0	25	27	31.2223	29.8273	30.8446	28	88	49	84	88	23.5	2.1	27	0	104	555	2.27	102	66	88		46	11	3.9	0.82	136
899	Male	170	101	2023	Other Graft failure	13 Cirrhosis Other (Graft failure)	15 Cirrhosis: Alcoholic (Laennec's)			Other Graft failure	Alcohol		1	0	0	0	0	0	0	0	1	0	0	21	24	20.1155	23.6623	26.113	31	171	14	107	53	14.5	1.3	40	1	28	93.6	2.26	100	129	50		28	8.3	4.8	0.7	134
900	Female	173	113		Fulminant hepatic failure	06 AHN: Other (Specify)				Fulminant hepatic failure			0	0	1	0	0	0	0	0	0	0	0	35	36	37.093	35.8611	36.3785	26	170	249	118	101	40.3	3.6	47		683	573.5	2.17	102	97	62		62		3.3	0.93	135
[truncated: 91 more columns]

## Sheet: Sheet3
		33.2868	33.2868		33.2868
		52.7721	52.7721		52.7721
		39.7591	39.7591		39.7591
		61.5387	61.5387		61.5387
		53.8234	53.8234		53.8234
		60.1752	60.1752		60.1752
		69.6947	69.6947		69.6947
		37.2293	37.2293		37.2293
		60.0931	60.0931		60.0931
		57.2293	57.2293		57.2293
		63.4962	63.4962		63.4962
		49.2402	49.2402		49.2402
		56.2628	56.2628		56.2628
		65.963	65.963		65.963
		41.7221	41.7221		41.7221
		41.755	41.755		41.755
		59.9535	59.9535		59.9535
		47.4908	47.4908		47.4908
		55.4908	55.4908		55.4908
		54.2341	54.2341		54.2341
		43.6605	43.6605		43.6605
		26.7953	26.7953		26.7953
		53.525	53.525		53.525
		64.7502	64.7502		64.7502
		34.6119	34.6119		34.6119
		32.9719	32.9719		32.9719
		36.8405	36.8405		36.8405
		57.1225	57.1225		57.1225
		63.707	63.707		63.707
		42.5681	42.5681		42.5681
		36.9117	36.9117		36.9117
		56.6653	56.6653		56.6653
		56.6982	56.6982		56.6982
		25.4264	25.4264		25.4264
		58.7214	58.7214		58.7214
		45.8344	45.8344		45.8344
		56.345	56.345		56.345
		60.5038	60.5038		60.5038
		25.1526	25.1526		25.1526
		58.4969	58.4969		58.4969
		52.8789	52.8789		52.8789
		44.334	44.334		44.334
		65.024	65.024		65.024
		62.3381	62.3381		62.3381
		61.7358	61.7358		61.7358
		26.7652	26.7652		26.7652
		52.8241	52.8241		52.8241
		21.577	21.577		21.577
		53.3552	53.3552		53.3552
		38.8802	38.8802		38.8802
		46.694	46.694		46.694
		66.5243	66.5243		66.5243
		61.4867	61.4867		61.4867
		57.7413	57.7413		57.7413
		55.9179	55.9179		55.9179
		56.6188	56.6188		56.6188
		26.026	26.026		26.026
		57.4812	57.4812		57.4812
		47.8467	47.8467		47.8467
		56.4846	56.4846		56.4846
		44.2491	44.2491		44.2491
		64.1561	64.1561		64.1561
		31.1759	31.1759		31.1759
		49.0924	49.0924		49.0924
		38.8008	38.8008		38.8008
		50.4011	50.4011		50.4011
		54.9706	54.9706		54.9706
		62.0507	62.0507		62.0507
		36.3696	36.3696		36.3696
		32.8734	32.8734		32.8734
		62.0835	62.0835		62.0835
		49.1636	49.1636		49.1636
		67.4031	67.4031		67.4031
		55.0445	55.0445		55.0445
		26.2724	26.2724		26.2724
		57.2348	57.2348		57.2348
		51.4333	51.4333		51.4333
		56.2053	56.2053		56.2053
		69.4018	69.4018		69.4018
		56.2218	56.2218		56.2218
		22.7132	22.7132		22.7132
		58.9377	58.9377		58.9377
		38.6639	38.6639		38.6639
		67.0418	67.0418		67.0418
		57.5277	57.5277		57.5277
		46.0287	46.0287		46.0287
		50.3491	50.3491		50.3491
		50.371	50.371		50.371
		60.3368	60.3368		60.3368
		59.436	59.436		59.436
		22.3025	22.3025		22.3025
		36.6324	36.6324		36.6324
		57.0568	57.0568		57.0568
		54.5654	54.5654		54.5654
		63.2225	63.2225		63.2225
		57.4675	57.4675		57.4675
		46.6858	46.6858		46.6858
		45.8836	45.8836		45.8836
		49.8919	49.8919		49.8919
		51.8084	51.8084		51.8084
		55.5784	55.5784		55.5784
		59.3292	59.3292		59.3292
		60.5804	60.5804		60.5804
		49.6564	49.6564		49.6564
		25.347	25.347		25.347
		40.0903	40.0903		40.0903
		57.4073	57.4073		57.4073
		67.4059	67.4059		67.4059
		65.1608	65.1608		65.1608
		55.0171	55.0171		55.0171
		50.3272	50.3272		50.3272
		40.1095	40.1095		40.1095
		62.2752	62.2752		62.2752
		61.8864	61.8864		61.8864
		60.627	60.627		60.627
		40.0438	40.0438		40.0438
		56.4627	56.4627		56.4627
		54.0862	54.0862		54.0862
		42.0287	42.0287		42.0287
		48.5257	48.5257		48.5257
		41.1417	41.1417		41.1417
		61.9767	61.9767		61.9767
		45.7933	45.7933		45.7933
		60.7036	60.7036		60.7036
		38.3765	38.3765		38.3765
		38.3819	38.3819		38.3819
		61.4675	61.4675		61.4675
		70.883	70.883		70.883
		59.0062	59.0062		59.0062
		52.8104	52.8104		52.8104
		50.0561	50.0561		50.0561
		19.3238	19.3238		19.3238
		38.0917	38.0917		38.0917
		36.9884	36.9884		36.9884
		41.0376	41.0376		41.0376
		30.9897	30.9897		30.9897
		44.1944	44.1944		44.1944
		55.781	55.781		55.781
		38.9268	38.9268		38.9268
		60.0164	60.0164		60.0164
		37.7495	37.7495		37.7495
		59.8193	59.8193		59.8193
		66.7598	66.7598		66.7598
		36.0684	36.0684		36.0684
		52.1971	52.1971		52.1971
		50.6174	50.6174		50.6174
		58.8775	58.8775		58.8775
		25.3662	25.3662		25.3662
		45.1882	45.1882		45.1882
		33.4374	33.4374		33.4374
		55.3046	55.3046		55.3046
		56.627	56.627		56.627
		63.4606	63.4606		63.4606
		55.6441	55.6441		55.6441
		55.3265	55.3265		55.3265
		51.6851	51.6851		51.6851
		53.9357	53.9357		53.9357
		46.9295	46.9295		46.9295
		55.6496	55.6496		55.6496
		37.6208	37.6208		37.6208
		26.8008	26.8008		26.8008
		33.6509	33.6509		33.6509
		43.2909	43.2909		43.2909
		49.8563	49.8563		49.8563
		53.4949	53.4949		53.4949
		63.4387	63.4387		63.4387
		60.2628	60.2628		60.2628
		60.0055	60.0055		60.0055
		57.744	57.744		57.744
		52.9199	52.9199		52.9199
		42.653	42.653		42.653
		55.2553	55.2553		55.2553
		52.3313	52.3313		52.3313
		52.9528	52.9528		52.9528
		54.1027	54.1027		54.1027
		61.6263	61.6263		61.6263
		59.6331	59.6331		59.6331
		64.3532	64.3532		64.3532
		54.8282	54.8282		54.8282
		59.8084	59.8084		59.8084
		61.588	61.588		61.588
		61.2348	61.2348		61.2348
		58.1273	58.1273		58.1273
		54.6612	54.6612		54.6612
		53.4182	53.4182		53.4182
		54.6366	54.6366		54.6366
		25.0486	25.0486		25.0486
		23.4798	23.4798		23.4798
		51.5072	51.5072		51.5072
		49.4894	49.4894		49.4894
		61.5989	61.5989		61.5989
		56.397	56.397		56.397
		57.6482	57.6482		57.6482
		44.052	44.052		44.052
		20.8077	20.8077		20.8077
		64.2081	64.2081		64.2081
		56.3422	56.3422		56.3422
		61.4648	61.4648		61.4648
		54.3463	54.3463		54.3463
		66.6776	66.6776		66.6776
		25.0212	25.0212		25.0212
		57.41	57.41		57.41
		58.4093	58.4093		58.4093
		63.4251	63.4251		63.4251
		53.1253	53.1253		53.1253
		24.8953	24.8953		24.8953
		51.6906	51.6906		51.6906
		57.18	57.18		57.18
		60.3066	60.3066		60.3066
		66.3765	66.3765		66.3765
		47.4716	47.4716		47.4716
		23.4251	23.4251		23.4251
		43.4853	43.4853		43.4853
		65.6208	65.6208		65.6208
		46.0726	46.0726		46.0726
		59.937	59.937		59.937
		38.2779	38.2779		38.2779
		63.6003	63.6003		63.6003
		46.3491	46.3491		46.3491
		59.1294	59.1294		59.1294
		62.6146	62.6146		62.6146
		50.7762	50.7762		50.7762
		54.412	54.412		54.412
		56.5585	56.5585		56.5585
		64.8515	64.8515		64.8515
		61.5496	61.5496		61.5496
		66.6201	66.6201		66.6201
		61.9083	61.9083		61.9083
		51.4278	51.4278		51.4278
		48.6927	48.6927		48.6927
		61.848	61.848		61.848
		54.0342	54.0342		54.0342
		64.9692	64.9692		64.9692
		61.9767	61.9767		61.9767
		54.5927	54.5927		54.5927
		59.5948	59.5948		59.5948
		56.4654	56.4654		56.4654
		59.3429	59.3429		59.3429
		61.8946	61.8946		61.8946
		59.9973	59.9973		59.9973
		49.9302	49.9302		49.9302
		52.4709	52.4709		52.4709
		66.2943	66.2943		66.2943
		42.5024	42.5024		42.5024
		59.0965	59.0965		59.0965
		45.8645	45.8645		45.8645
		52.8706	52.8706		52.8706
		58.6256	58.6256		58.6256
		59.1951	59.1951		59.1951
		65.8426	65.8426		65.8426
		48.6461	48.6461		48.6461
		60.7803	60.7803		60.7803
		62.3901	62.3901		62.3901
		31.2909	31.2909		31.2909
		41.0103	41.0103		41.0103
		59.2608	59.2608		59.2608
		44.4025	44.4025		44.4025
		56.8487	56.8487		56.8487
		56.3149	56.3149		56.3149
		66.3053	66.3053		66.3053
		66.7461	66.7461		66.7461
		56.4162	56.4162		56.4162
		45.0404	45.0404		45.0404
		34.7351	34.7351		34.7351
		59.6988	59.6988		59.6988
		62.1875	62.1875		62.1875
		59.603	59.603		59.603
		63.6057	63.6057		63.6057
		58.6721	58.6721		58.6721
		44.2683	44.2683		44.2683
		58.6201	58.6201		58.6201
		47.8686	47.8686		47.8686
		52.5969	52.5969		52.5969
		31.0965	31.0965		31.0965
		57.8453	57.8453		57.8453
		43.0664	43.0664		43.0664
		57.4593	57.4593		57.4593
		29.076	29.076		29.076
		31.7426	31.7426		31.7426
		63.4661	63.4661		63.4661
		31.7782	31.7782		31.7782
		63.896	63.896		63.896
		57.7659	57.7659		57.7659
		46.1656	46.1656		46.1656
		59.6715	59.6715		59.6715
		47.0691	47.0691		47.0691
		65.4675	65.4675		65.4675
		61.5277	61.5277		61.5277
		56.8679	56.8679		56.8679
		40.8104	40.8104		40.8104
		61.9165	61.9165		61.9165
		52.3559	52.3559		52.3559
		35.1896	35.1896		35.1896
		62.5763	62.5763		62.5763
		58.6721	58.6721		58.6721
		58.6749	58.6749		58.6749
		62.1054	62.1054		62.1054
		62.1109	62.1109		62.1109
		58.6995	58.6995		58.6995
		46.2313	46.2313		46.2313
		49.0979	49.0979		49.0979
		44.1123	44.1123		44.1123
		56.1697	56.1697		56.1697
		57.1444	57.1444		57.1444
		35.7618	35.7618		35.7618
		61.3415	61.3415		61.3415
		47.2799	47.2799		47.2799
		68.0164	68.0164		68.0164
		50.2779	50.2779		50.2779
		63.5181	63.5181		63.5181
		56.9336	56.9336		56.9336
		61.8398	61.8398		61.8398
		54.7351	54.7351		54.7351
		29.3963	29.3963		29.3963
		63.2498	63.2498		63.2498
		62.3025	62.3025		62.3025
		67.1923	67.1923		67.1923
		55.7947	55.7947		55.7947
		32.6899	32.6899		32.6899
		63.2882	63.2882		63.2882
		68.7912	68.7912		68.7912
		56.011	56.011		56.011
		65.1992	65.1992		65.1992
		61.6591	61.6591		61.6591
		57.0267	57.0267		57.0267
		60.4764	60.4764		60.4764
		52.512	52.512		52.512
		61.3908	61.3908		61.3908
		60.1615	60.1615		60.1615
		59.488	59.488		59.488
		58.5133	58.5133		58.5133
		59.7947	59.7947		59.7947
		66.026	66.026		66.026
		56.7885	56.7885		56.7885
		61.5743	61.5743		61.5743
		55.447	55.447		55.447
		60.1588	60.1588		60.1588
		48.5667	48.5667		48.5667
		56.3094	56.3094		56.3094
		54.3025	54.3025		54.3025
		54.9076	54.9076		54.9076
		62.5845	62.5845		62.5845
		24.6817	24.6817		24.6817
		52.7885	52.7885		52.7885
		56.835	56.835		56.835
		62.8118	62.8118		62.8118
		58.9843	58.9843		58.9843
		55.6851	55.6851		55.6851
		61.076	61.076		61.076
		64.8679	64.8679		64.8679
		55.3292	55.3292		55.3292
		34.0479	34.0479		34.0479
		48.9966	48.9966		48.9966
		64.3943	64.3943		64.3943
		57.5633	57.5633		57.5633
		55.5702	55.5702		55.5702
		58.3655	58.3655		58.3655
		60.6352	60.6352		60.6352
		66.2478	66.2478		66.2478
		55.7919	55.7919		55.7919
		60.0329	60.0329		60.0329
		57.4346	57.4346		57.4346
		64.7639	64.7639		64.7639
		57.1034	57.1034		57.1034
		38.5708	38.5708		38.5708
		64.8049	64.8049		64.8049
		61.4127	61.4127		61.4127
		62.2122	62.2122		62.2122
		44.8296	44.8296		44.8296
		69.1691	69.1691		69.1691
		51.9535	51.9535		51.9535
		53.2704	53.2704		53.2704
		44.5667	44.5667		44.5667
		54.0534	54.0534		54.0534
		56.6133	56.6133		56.6133
		66.7159	66.7159		66.7159
		57.9357	57.9357		57.9357
		69.2457	69.2457		69.2457
		54.9268	54.9268		54.9268
		58.7543	58.7543		58.7543
		60.9473	60.9473		60.9473
		54.9541	54.9541		54.9541
		67.7864	67.7864		67.7864
		59.1376	59.1376		59.1376
		59.1431	59.1431		59.1431
		57.8782	57.8782		57.8782
		34.4723	34.4723		34.4723
		61.6564	61.6564		61.6564
		70.1656	70.1656		70.1656
		57.4648	57.4648		57.4648
		54.8611	54.8611		54.8611
		38.6667	38.6667		38.6667
		56.4572	56.4572		56.4572
		61.0376	61.0376		61.0376
		63.1458	63.1458		63.1458
		27.6359	27.6359		27.6359
		50.2012	50.2012		50.2012
		49.8672	49.8672		49.8672
		42.1081	42.1081		42.1081
		62.6995	62.6995		62.6995
		47.0281	47.0281		47.0281
		66.3929	66.3929		66.3929
		27.7481	27.7481		27.7481
		55.2471	55.2471		55.2471
		59.6578	59.6578		59.6578
		67.3292	67.3292		67.3292
		48.9008	48.9008		48.9008
		36.3943	36.3943		36.3943
		58.423	58.423		58.423
		35.3812	35.3812		35.3812
		63.1184	63.1184		63.1184
		61.1006	61.1006		61.1006
		58.8939	58.8939		58.8939
		57.358	57.358		57.358
		62.7981	62.7981		62.7981
		59.5017	59.5017		59.5017
		64.7337	64.7337		64.7337
		46.5818	46.5818		46.5818
		57.2704	57.2704		57.2704
		41.1608	41.1608		41.1608
		57.0404	57.0404		57.0404
		55.8905	55.8905		55.8905
		58.2396	58.2396		58.2396
		60.8159	60.8159		60.8159
		64.3066	64.3066		64.3066
		39.0007	39.0007		39.0007
		45.6153	45.6153		45.6153
		52.5339	52.5339		52.5339
		52.6598	52.6598		52.6598
		66.5544	66.5544		66.5544
		57.4839	57.4839		57.4839
		66.4339	66.4339		66.4339
		44.6653	44.6653		44.6653
		50.0342	50.0342		50.0342
		61.4237	61.4237		61.4237
		48.7365	48.7365		48.7365
		53.6646	53.6646		53.6646
		59.3374	59.3374		59.3374
		61.6482	61.6482		61.6482
		66.82	66.82		66.82
		68.3915	68.3915		68.3915
		55.2635	55.2635		55.2635
		36.4353	36.4353		36.4353
		66.078	66.078		66.078
		65.7276	65.7276		65.7276
		59.7153	59.7153		59.7153
		56.6297	56.6297		56.6297
		61.0075	61.0075		61.0075
		68.5749	68.5749		68.5749
		58.6804	58.6804		58.6804
		20.3039	20.3039		20.3039
		55.9507	55.9507		55.9507
		60.3833	60.3833		60.3833
		28.3203	28.3203		28.3203
		46.2478	46.2478		46.2478
		67.0034	67.0034		67.0034
		45.974	45.974		45.974
		57.1198	57.1198		57.1198
		44.898	44.898		44.898
		38.4175	38.4175		38.4175
		67.1102	67.1102		67.1102
		50.9733	50.9733		50.9733
		46.0041	46.0041		46.0041
		60.0329	60.0329		60.0329
		53.6208	53.6208		53.6208
		39.9042	39.9042		39.9042
		69.7632	69.7632		69.7632
		56.0767	56.0767		56.0767
		47.9699	47.9699		47.9699
		47.9726	47.9726		47.9726
		68.9966	68.9966		68.9966
		60.9582	60.9582		60.9582
		67.0746	67.0746		67.0746
		60.167	60.167		60.167
		62.6612	62.6612		62.6612
		64.4819	64.4819		64.4819
		37.7057	37.7057		37.7057
		53.3771	53.3771		53.3771
		60.9008	60.9008		60.9008
		70.7515	70.7515		70.7515
		48.3504	48.3504		48.3504
		59.4743	59.4743		59.4743
		60.5558	60.5558		60.5558
		48.0903	48.0903		48.0903
		55.2799	55.2799		55.2799
		63.0363	63.0363		63.0363
		53.7741	53.7741		53.7741
		53.7769	53.7769		53.7769
		66.1054	66.1054		66.1054
		57.9028	57.9028		57.9028
		55.3977	55.3977		55.3977
		60.4764	60.4764		60.4764
		27.2225	27.2225		27.2225
		52.8131	52.8131		52.8131
		40.1561	40.1561		40.1561
		27.7426	27.7426		27.7426
		46.82	46.82		46.82
		67.2334	67.2334		67.2334
		59.4305	59.4305		59.4305
		48.627	48.627		48.627
		55.5291	55.5291		55.5291
		52.7036	52.7036		52.7036
		56.7803	56.7803		56.7803
		46.2067	46.2067		46.2067
		62.8884	62.8884		62.8884
		53.6975	53.6975		53.6975
		44.9774	44.9774		44.9774
		47.2225	47.2225		47.2225
		49.5469	49.5469		49.5469
		67.1513	67.1513		67.1513
		62.6201	62.6201		62.6201
		56.1314	56.1314		56.1314
		67.165	67.165		67.165
		62.2505	62.2505		62.2505
		38.9925	38.9925		38.9925
		55.2334	55.2334		55.2334
		62.475	62.475		62.475
		25.8179	25.8179		25.8179
		51.091	51.091		51.091
		62.7269	62.7269		62.7269
		61.9384	61.9384		61.9384
		69.8152	69.8152		69.8152
		69.8234	69.8234		69.8234
		51.0472	51.0472		51.0472
		41.7741	41.7741		41.7741
		65.0322	65.0322		65.0322
		51.1841	51.1841		51.1841
		66.0123	66.0123		66.0123
		51.6988	51.6988		51.6988
		46.1465	46.1465		46.1465
		50.2396	50.2396		50.2396
		66.809	66.809		66.809
		64.2136	64.2136		64.2136
		63.2389	63.2389		63.2389
		59.7043	59.7043		59.7043
		39.6413	39.6413		39.6413
		66.8665	66.8665		66.8665
		41.5359	41.5359		41.5359
		61.7084	61.7084		61.7084
		67.1677	67.1677		67.1677
		56.0548	56.0548		56.0548
		72.0986	72.0986		72.0986
		47.5784	47.5784		47.5784
		72.1095	72.1095		72.1095
		56.6845	56.6845		56.6845
		59.7837	59.7837		59.7837
		72.2245	72.2245		72.2245
		47.1896	47.1896		47.1896
		24.219	24.219		24.219
		55.6112	55.6112		55.6112
		54.5243	54.5243		54.5243
		47.2142	47.2142		47.2142
		24.0219	24.0219		24.0219
		51.8439	51.8439		51.8439
		49.3196	49.3196		49.3196
		20.1451	20.1451		20.1451
		47.6797	47.6797		47.6797
		62.0205	62.0205		62.0205
		50.8008	50.8008		50.8008
		59.6851	59.6851		59.6851
		55.2909	55.2909		55.2909
		55.2225	55.2225		55.2225
		60.1971	60.1971		60.1971
		61.8316	61.8316		61.8316
		67.6851	67.6851		67.6851
		61.5441	61.5441		61.5441
		67.7235	67.7235		67.7235
		62.5325	62.5325		62.5325
		63.6906	63.6906		63.6906
		59.7372	59.7372		59.7372
		53.2047	53.2047		53.2047
		43.655	43.655		43.655
		54.7269	54.7269		54.7269
		69.3032	69.3032		69.3032
		26.412	26.412		26.412
		52.9418	52.9418		52.9418
		67.2635	67.2635		67.2635
		63.2909	63.2909		63.2909
		60.1588	60.1588		60.1588
		39.2854	39.2854		39.2854
		58.3326	58.3326		58.3326
		26.3792	26.3792		26.3792
		63.3457	63.3457		63.3457
		48.4928	48.4928		48.4928
		52.1342	52.1342		52.1342
		46.4887	46.4887		46.4887
		43.5181	43.5181		43.5181
		57.7906	57.7906		57.7906
		54.3984	54.3984		54.3984
		68.6078	68.6078		68.6078
		42.8172	42.8172		42.8172
		41.9795	41.9795		41.9795
		69.6071	69.6071		69.6071
		65.7467	65.7467		65.7467
		31.3758	31.3758		31.3758
		64.679	64.679		64.679
		60.1944	60.1944		60.1944
		41.3251	41.3251		41.3251
		61.243	61.243		61.243
		58.5599	58.5599		58.5599
		63.2553	63.2553		63.2553
		20.2847	20.2847		20.2847
		63.6769	63.6769		63.6769
		58.423	58.423		58.423
		41.6756	41.6756		41.6756
		20.1068	20.1068		20.1068
		64.783	64.783		64.783
		63.4387	63.4387		63.4387
		41.796	41.796		41.796
		49.4374	49.4374		49.4374
		60.7228	60.7228		60.7228
		59.5729	59.5729		59.5729
		69.4127	69.4127		69.4127
		34.1711	34.1711		34.1711
		44.742	44.742		44.742
		59.6413	59.6413		59.6413
		55.0938	55.0938		55.0938
		40.8049	40.8049		40.8049
		44.9418	44.9418		44.9418
		52.1424	52.1424		52.1424
		20.4244	20.4244		20.4244
		49.1882	49.1882		49.1882
		67.2142	67.2142		67.2142
		47.7673	47.7673		47.7673
		67.2526	67.2526		67.2526
		65.6701	65.6701		65.6701
		72.6543	72.6543		72.6543
		50.4559	50.4559		50.4559
		57.2485	57.2485		57.2485
		64.1697	64.1697		64.1697
		55.2717	55.2717		55.2717
		51.7399	51.7399		51.7399
		51.7426	51.7426		51.7426
		65.0595	65.0595		65.0595
		66.141	66.141		66.141
		62.6366	62.6366		62.6366
		64.4654	64.4654		64.4654
		64.553	64.553		64.553
		63.7153	63.7153		63.7153
		27.1047	27.1047		27.1047
		62.8556	62.8556		62.8556
		36.0082	36.0082		36.0082
		62.4011	62.4011		62.4011
		62.4038	62.4038		62.4038
		63.614	63.614		63.614
		44.6461	44.6461		44.6461
		49.4237	49.4237		49.4237
		49.4346	49.4346		49.4346
		66.5243	66.5243		66.5243
		60.9281	60.9281		60.9281
		23.603	23.603		23.603
		38.7406	38.7406		38.7406
		43.7864	43.7864		43.7864
		21.3936	21.3936		21.3936
		66.4203	66.4203		66.4203
		63.8138	63.8138		63.8138
		55.4771	55.4771		55.4771
		55.4962	55.4962		55.4962
		59.2936	59.2936		59.2936
		57.5743	57.5743		57.5743
		56.835	56.835		56.835
		44.3943	44.3943		44.3943
		31.4387	31.4387		31.4387
		63.3785	63.3785		63.3785
		68.2847	68.2847		68.2847
		54.4997	54.4997		54.4997
		64.2026	64.2026		64.2026
		53.2129	53.2129		53.2129
		67.2854	67.2854		67.2854
		67.2936	67.2936		67.2936
		50.0178	50.0178		50.0178
		62.2669	62.2669		62.2669
		58.7844	58.7844		58.7844
		36.5339	36.5339		36.5339
		47.6194	47.6194		47.6194
		55.9535	55.9535		55.9535
		30.3847	30.3847		30.3847
		32.0657	32.0657		32.0657
		63.269	63.269		63.269
		66.1383	66.1383		66.1383
		58.7324	58.7324		58.7324
		57.1006	57.1006		57.1006
		55.1485	55.1485		55.1485
		71.7864	71.7864		71.7864
		65.3717	65.3717		65.3717
		59.5948	59.5948		59.5948
		68.0383	68.0383		68.0383
		38.141	38.141		38.141
		62.5544	62.5544		62.5544
		39.9124	39.9124		39.9124
		65.0842	65.0842		65.0842
		62.4367	62.4367		62.4367
		38.8966	38.8966		38.8966
		57.9165	57.9165		57.9165
		54.2834	54.2834		54.2834
		63.8713	63.8713		63.8713
		22.9678	22.9678		22.9678
		61.4894	61.4894		61.4894
		65.6372	65.6372		65.6372
		55.3621	55.3621		55.3621
		64.1396	64.1396		64.1396
		53.1964	53.1964		53.1964
		34.5133	34.5133		34.5133
		40.6954	40.6954		40.6954
		57.3771	57.3771		57.3771
		63.5592	63.5592		63.5592
		37.4675	37.4675		37.4675
		69.4784	69.4784		69.4784
		50.5243	50.5243		50.5243
		48.0767	48.0767		48.0767
		30.1218	30.1218		30.1218
		49.0157	49.0157		49.0157
		67.0418	67.0418		67.0418
		49.0212	49.0212		49.0212
		30.1465	30.1465		30.1465
		55.5921	55.5921		55.5921
		64.4271	64.4271		64.4271
		37.2977	37.2977		37.2977
		59.5044	59.5044		59.5044
		59.5099	59.5099		59.5099
		43.436	43.436		43.436
		48.6489	48.6489		48.6489
		41.4949	41.4949		41.4949
		63.8932	63.8932		63.8932
		48.5613	48.5613		48.5613
		63.9671	63.9671		63.9671
		54.8528	54.8528		54.8528
		55.6797	55.6797		55.6797
		51.6879	51.6879		51.6879
		67.5154	67.5154		67.5154
		69.6126	69.6126		69.6126
		66.1246	66.1246		66.1246
		48.5202	48.5202		48.5202
		51.8987	51.8987		51.8987
		46.5517	46.5517		46.5517
		66.601	66.601		66.601
		50.4066	50.4066		50.4066
		43.5592	43.5592		43.5592
		32.4079	32.4079		32.4079
		56.9227	56.9227		56.9227
		68.4846	68.4846		68.4846
		44.0931	44.0931		44.0931
		56.6571	56.6571		56.6571
		64.1068	64.1068		64.1068
		69.3196	69.3196		69.3196
		46.1164	46.1164		46.1164
		69.9247	69.9247		69.9247
		37.1006	37.1006		37.1006
		46.9268	46.9268		46.9268
		67.5866	67.5866		67.5866
		64.3012	64.3012		64.3012
		67.9288	67.9288		67.9288
		63.0335	63.0335		63.0335
		39.5209	39.5209		39.5209
		70.1985	70.1985		70.1985
		62.4285	62.4285		62.4285
		61.0732	61.0732		61.0732
		54.9268	54.9268		54.9268
		58.371	58.371		58.371
		55.1869	55.1869		55.1869
		47.5784	47.5784		47.5784
		67.9097	67.9097		67.9097
		51.9644	51.9644		51.9644
		45.7878	45.7878		45.7878
		65.3881	65.3881		65.3881
		66.7625	66.7625		66.7625
		49.1198	49.1198		49.1198
		47.0226	47.0226		47.0226
		41.6126	41.6126		41.6126
		49.5031	49.5031		49.5031
		61.6838	61.6838		61.6838
		58.9733	58.9733		58.9733
		60.9254	60.9254		60.9254
		60.1725	60.1725		60.1725
		43.0089	43.0089		43.0089
		25.6591	25.6591		25.6591
		63.3183	63.3183		63.3183
		54.3929	54.3929		54.3929
		66.204	66.204		66.204
		45.807	45.807		45.807
		61.4483	61.4483		61.4483
		33.1691	33.1691		33.1691
		45.1581	45.1581		45.1581
		32.5503	32.5503		32.5503
		66.5818	66.5818		66.5818
		51.3292	51.3292		51.3292
		52.3012	52.3012		52.3012
		55.3484	55.3484		55.3484
		48.8433	48.8433		48.8433
		61.8015	61.8015		61.8015
		39.102	39.102		39.102
		58.6749	58.6749		58.6749
		47.447	47.447		47.447
		53.4045	53.4045		53.4045
		71.0691	71.0691		71.0691
		45.5989	45.5989		45.5989
		60.3751	60.3751		60.3751
		68.6735	68.6735		68.6735
		67.5044	67.5044		67.5044
		54.0233	54.0233		54.0233
		46.308	46.308		46.308
		46.1739	46.1739		46.1739
		62.7844	62.7844		62.7844
		57.7495	57.7495		57.7495
		63.7919	63.7919		63.7919
		44.7337	44.7337		44.7337
		42.7981	42.7981		42.7981
		57.6126	57.6126		57.6126
		66.8063	66.8063		66.8063
		66.0753	66.0753		66.0753
		42.9897	42.9897		42.9897
		70.7159	70.7159		70.7159
		55.8056	55.8056		55.8056
		50.089	50.089		50.089
		68.0383	68.0383		68.0383
		63.6277	63.6277		63.6277
		65.4428	65.4428		65.4428
		60.7201	60.7201		60.7201
		23.4606	23.4606		23.4606
		60.7447	60.7447		60.7447
		66.193	66.193		66.193
		59.5373	59.5373		59.5373
		71.9097	71.9097		71.9097
		60.8049	60.8049		60.8049
		29.9658	29.9658		29.9658
		26.4449	26.4449		26.4449
		35.6496	35.6496		35.6496
		66.8884	66.8884		66.8884
		68.7228	68.7228		68.7228
		25.8946	25.8946		25.8946
		56.5421	56.5421		56.5421
		38.7844	38.7844		38.7844
		62.4778	62.4778		62.4778
		61.0951	61.0951		61.0951
		42.0917	42.0917		42.0917
		34.1383	34.1383		34.1383
		69.4648	69.4648		69.4648
		58.6968	58.6968		58.6968
		64.3778	64.3778		64.3778
		58.5298	58.5298		58.5298
		44.9309	44.9309		44.9309
		19.0637	19.0637		19.0637
		47.0828	47.0828		47.0828
		54.3107	54.3107		54.3107
		68.0438	68.0438		68.0438
		37.6537	37.6537		37.6537
		65.8179	65.8179		65.8179
		58.3737	58.3737		58.3737
		62.6804	62.6804		62.6804
		65.6838	65.6838		65.6838
		64.7064	64.7064		64.7064
		52.2628	52.2628		52.2628
		62.3984	62.3984		62.3984
		64.0739	64.0739		64.0739
		50.6146	50.6146		50.6146
		47.3073	47.3073		47.3073
		65.6783	65.6783		65.6783
		47.3265	47.3265		47.3265
		64.4079	64.4079		64.4079
		67.5921	67.5921		67.5921
		70.9596	70.9596		70.9596
		66.3217	66.3217		66.3217
		70.319	70.319		70.319
		56.46	56.46		56.46
		47.7673	47.7673		47.7673
		66.3354	66.3354		66.3354
		25.8508	25.8508		25.8508
		54.5407	54.5407		54.5407
		63.1239	63.1239		63.1239
		50.2697	50.2697		50.2697
		53.4209	53.4209		53.4209
		65.6454	65.6454		65.6454
		62.9733	62.9733		62.9733
		62.5079	62.5079		62.5079
		58.9706	58.9706		58.9706
		66.883	66.883		66.883
		52.3121	52.3121		52.3121
		56.6051	56.6051		56.6051
		64.0055	64.0055		64.0055
		64.8405	64.8405		64.8405
		39.5866	39.5866		39.5866
		65.6838	65.6838		65.6838
		48.9035	48.9035		48.9035
		66.601	66.601		66.601
		43.8275	43.8275		43.8275
		51.9918	51.9918		51.9918
		45.7248	45.7248		45.7248
		55.7125	55.7125		55.7125
		61.5661	61.5661		61.5661
		68.3203	68.3203		68.3203
		36.4709	36.4709		36.4709
		25.4812	25.4812		25.4812
		53.7604	53.7604		53.7604
		49.6071	49.6071		49.6071
		67.5729	67.5729		67.5729
		51.0746	51.0746		51.0746
		53.2649	53.2649		53.2649
		60.8186	60.8186		60.8186
		66.4723	66.4723		66.4723
		42.152	42.152		42.152
